# Supplementary material for: Molecular characteristics and improved survival prediction in a cohort of 2023 ependymomas
Source: Acta Neuropathol. 2024 Jan 24;147(1):24. doi: 10.1007/s00401-023-02674-x (PMC10808151; doi:10.1007/s00401-023-02674-x)
Supplement: Supplementary file 2 — Supplementary file2 (XLSX 220 kb) [file 401_2023_2674_MOESM2_ESM.xlsx]

## Sheet: Sheet1
Supplementary Table 1: Clinical and molecular characteristics of 2023 ependymomas
Sentrix	Origin	GSE	Material	Array	WHO grade	Sex	Age	Localization	Resection	Histopathological diagnosis	Dissemniation	Radiotherapy	OS (status)	OS (months)	PFS (status)	PFS (months)	Type (v12b6)	Subtype (v12b6)	Score (v12b6)	Detection p-value
6929718027_R03C02	GSM2402976	GSE90496	Frozen	IlluminaHumanMethylation450k	#N/A	F	12	#N/A	#N/A	Ependymoma, RELA fusion-positive	#N/A	#N/A	#N/A	#N/A	#N/A	#N/A	EPN_ST_ZFTA	EPN_ST_ZFTA_RELA_A	'1	0.00096
6929689149_R01C01	GSM1593530&GSM2402979	GSE65362&GSE90496	Frozen	IlluminaHumanMethylation450k	3	F	10	supratentorial	#N/A	Anaplastic ependymoma III	#N/A	1	0	84	0	84	EPN_ST_ZFTA	EPN_ST_ZFTA_RELA_A	'1	0.00094
6929689149_R03C01	GSM1593514&GSM2402980	GSE65362&GSE90496	Frozen	IlluminaHumanMethylation450k	3	M	9	supratentorial	#N/A	Anaplastic ependymoma III	#N/A	1	1	60	1	31	EPN_ST_ZFTA	EPN_ST_ZFTA_RELA_A	'1	0.00035
6929689149_R06C01	GSM1593598&GSM2402989	GSE65362&GSE90496	Frozen	IlluminaHumanMethylation450k	2	F	63	posterior fossa	GTR	Ependymoma	#N/A	0	0	112	0	112	EPN_PF_SE	EPN_PF_SE	'1	0.0019
6929689149_R02C02	GSM1593659&GSM2402991	GSE65362&GSE90496	Frozen	IlluminaHumanMethylation450k	2	M	48	supratentorial	STR	Ependymoma	#N/A	1	0	86	0	86	EPN_ST_SE	EPN_ST_SE	'1	0.00033
6929689149_R03C02	GSM1593553&GSM2402992	GSE65362&GSE90496	Frozen	IlluminaHumanMethylation450k	2	F	1	supratentorial	STR	Ependymoma	#N/A	0	0	68	1	40	EPN_YAP	EPN_YAP	'1	0.0011
6285641010_R02C02	GSM1593339&GSM2402993&GSM2792072	GSE65362&GSE90496&GSE104210&GSE65362	Frozen	IlluminaHumanMethylation450k	3	F	2	#N/A	STR	Anaplastic ependymoma III	#N/A	0	1	30	1	16	EPN_PFA	EPN_PFA_1B	'1	0.00061
6929689149_R04C01	GSM1593371&GSM2402995&GSM2791673	GSE65362&GSE90496&GSE104210	Frozen	IlluminaHumanMethylation450k	3	F	2	posterior fossa	GTR	Anaplastic ependymoma III	#N/A	0	0	112	0	112	EPN_PFA	EPN_PFA_2B	'0.9	0.001
6929689149_R04C02	GSM1593437&GSM2402996&GSM3271764	GSE65362&GSE90496&GSE117130	Frozen	IlluminaHumanMethylation450k	3	M	14	posterior fossa	STR	Anaplastic ependymoma III	#N/A	1	0	68	1	20	EPN_PFB	EPN_PFB_3	'1	0.0005
6929718001_R03C02	GSM2402998	GSE90496	Frozen	IlluminaHumanMethylation450k	#N/A	F	3	supratentorial	#N/A	Ependymoma, RELA fusion-positive	#N/A	#N/A	#N/A	#N/A	#N/A	#N/A	EPN_ST_ZFTA	EPN_ST_ZFTA_RELA_A	'1	0.0011
6229017057_R01C01	GSM2403064	GSE90496	Frozen	IlluminaHumanMethylation450k	#N/A	M	#N/A	#N/A	#N/A	Ependymoma, RELA fusion-positive	#N/A	#N/A	#N/A	#N/A	#N/A	#N/A	EPN_ST_ZFTA	EPN_ST_ZFTA_RELA_A	'1	0.00031
6285641012_R03C02	GSM1593518&GSM2403126	GSE65362&GSE90496	FFPE	IlluminaHumanMethylation450k	3	M	21	supratentorial	GTR	Anaplastic ependymoma III	#N/A	1	0	54	1	12	EPN_ST_ZFTA	EPN_ST_ZFTA_RELA_A	'1	0.00033
6285641010_R03C01	GSM1593441&GSM2403127&GSM3271763	GSE65362&GSE90496&GSE117130	FFPE	IlluminaHumanMethylation450k	3	F	40	posterior fossa	STR	Anaplastic ependymoma III	#N/A	1	0	78	1	21	EPN_PFB	EPN_PFB_3	'1	0.00072
6285641010_R02C01	GSM1593449&GSM2403128&GSM3271658	GSE65362&GSE90496&GSE117130	FFPE	IlluminaHumanMethylation450k	3	M	26	posterior fossa	STR	Anaplastic ependymoma III	#N/A	1	0	28	1	14	EPN_PFB	EPN_PFB_2	'1	0.00027
6752625107_R05C02	GSM1593534&GSM2403182	GSE65362&GSE90496	Frozen	IlluminaHumanMethylation450k	3	M	9	supratentorial	GTR	Anaplastic ependymoma III	#N/A	1	1	51	1	26	EPN_ST_ZFTA	EPN_ST_ZFTA_RELA_B	'1	0.00034
6752625106_R01C02	GSM1593511&GSM2403183	GSE65362&GSE90496	Frozen	IlluminaHumanMethylation450k	3	F	8	supratentorial	GTR	Anaplastic ependymoma III	#N/A	1	1	87	1	78	EPN_ST_ZFTA	EPN_ST_ZFTA_RELA_A	'1	0.001
6752625107_R01C02	GSM1593546&GSM2403184	GSE65362&GSE90496	Frozen	IlluminaHumanMethylation450k	#N/A	F	8	#N/A	#N/A	Astrocytoma	#N/A	#N/A	#N/A	#N/A	1	5	EPN_ST_ZFTA	EPN_ST_ZFTA_RELA_A	'1	0.00082
6752625107_R04C02	GSM1593547&GSM2403185	GSE65362&GSE90496	Frozen	IlluminaHumanMethylation450k	2	M	41	supratentorial	#N/A	Ependymoma	#N/A	#N/A	#N/A	#N/A	1	24	EPN_ST_ZFTA	EPN_ST_ZFTA_RELA_A	'0.99	0.00091
6752625107_R01C01	GSM1593394&GSM2403186	GSE65362&GSE90496	Frozen	IlluminaHumanMethylation450k	2	M	3	posterior fossa	GTR	Ependymoma	#N/A	1	1	48	1	12	EPN_PFA	EPN_PFA_1D	'0.74	0.00019
6929806024_R01C01	GSM1593663&GSM2403187	GSE65362&GSE90496	Frozen	IlluminaHumanMethylation450k	2	M	43	supratentorial	#N/A	Ependymoma	#N/A	0	0	144	0	144	EPN_ST_SE	EPN_ST_SE	'1	0.00024
6929806024_R03C01	GSM2403188&GSM1593353&GSM2791931	GSE90496&GSE65362&GSE104210	Frozen	IlluminaHumanMethylation450k	2	M	12	posterior fossa	STR	Ependymoma	#N/A	1	1	22	1	13	EPN_PFA	EPN_PFA_1C	'0.99	0.00023
6752625135_R01C02	GSM1593535&GSM2403191	GSE65362&GSE90496&GSE65362	Frozen	IlluminaHumanMethylation450k	3	M	10	#N/A	STR	Anaplastic ependymoma III	#N/A	1	1	57	1	24	EPN_ST_ZFTA	EPN_ST_ZFTA_RELA_A	'1	9.7e-05
6929806024_R06C02	GSM1593512&GSM2403192	GSE65362&GSE90496	Frozen	IlluminaHumanMethylation450k	3	F	4	supratentorial	STR	Anaplastic ependymoma III	#N/A	1	0	16	0	16	EPN_ST_ZFTA	EPN_ST_ZFTA_RELA_A	'1	0.00097
6929806038_R01C01	GSM1593527&GSM2403193	GSE65362&GSE90496	Frozen	IlluminaHumanMethylation450k	3	F	8	supratentorial	STR	Anaplastic ependymoma III	#N/A	1	0	23	0	23	EPN_ST_ZFTA	EPN_ST_ZFTA_RELA_A	'1	0.00087
6929806038_R02C01	GSM1593533&GSM2403194	GSE65362&GSE90496	Frozen	IlluminaHumanMethylation450k	3	M	19	supratentorial	GTR	Anaplastic ependymoma III	#N/A	1	0	12	0	12	EPN_ST_ZFTA	EPN_ST_ZFTA_RELA_A	'1	0.00021
6929806038_R03C01	GSM1593526&GSM2403195	GSE65362&GSE90496	Frozen	IlluminaHumanMethylation450k	3	M	5	supratentorial	GTR	Anaplastic ependymoma III	#N/A	1	0	36	0	36	EPN_ST_ZFTA	EPN_ST_ZFTA_RELA_A	'0.92	0.00023
6929806038_R04C01	GSM1593664&GSM2403196	GSE65362&GSE90496	Frozen	IlluminaHumanMethylation450k	2	M	30	supratentorial	GTR	Ependymoma	#N/A	0	0	50	0	50	EPN_ST_SE	EPN_ST_SE	'1	0.00029
6929806038_R05C01	GSM1593520&GSM2403197	GSE65362&GSE90496	Frozen	IlluminaHumanMethylation450k	3	M	2	supratentorial	STR	Anaplastic ependymoma III	#N/A	1	0	63	0	63	EPN_ST_ZFTA	EPN_ST_ZFTA_RELA_A	'1	0.00022
6929806038_R04C02	GSM1593662&GSM2403198	GSE65362&GSE90496	Frozen	IlluminaHumanMethylation450k	2	M	38	supratentorial	GTR	Ependymoma	#N/A	0	0	82	0	82	EPN_ST_SE	EPN_ST_SE	'1	0.00022
6929806038_R06C02	GSM1593522&GSM2403200	GSE65362&GSE90496	Frozen	IlluminaHumanMethylation450k	3	M	1	supratentorial	GTR	Anaplastic ependymoma III	#N/A	0	0	16	1	15	EPN_ST_ZFTA	EPN_ST_ZFTA_RELA_A	'1	0.00033
6285641012_R01C01	GSM1593536&GSM2403201	GSE65362&GSE90496&GSE65362	Frozen	IlluminaHumanMethylation450k	3	F	8	#N/A	STR	Anaplastic ependymoma III	#N/A	1	0	54	1	12	EPN_ST_ZFTA	EPN_ST_ZFTA_RELA_A	'1	0.00075
6929806046_R02C01	GSM1593532&GSM2403202	GSE65362&GSE90496	Frozen	IlluminaHumanMethylation450k	3	F	6	supratentorial	GTR	Anaplastic ependymoma III	#N/A	1	1	68	1	32	EPN_ST_ZFTA	EPN_ST_ZFTA_RELA_A	'1	0.00086
6929806046_R03C01	GSM1593554&GSM2403203	GSE65362&GSE90496	Frozen	IlluminaHumanMethylation450k	2	F	51	supratentorial	STR	Ependymoma	#N/A	1	0	60	0	60	EPN_YAP	EPN_YAP	'1	0.00085
6929806046_R04C01	GSM1593523&GSM2403204	GSE65362&GSE90496	Frozen	IlluminaHumanMethylation450k	2	M	1	supratentorial	GTR	Ependymoma	#N/A	0	0	22	0	22	EPN_ST_ZFTA	EPN_ST_ZFTA_RELA_A	'1	0.00026
6929806046_R06C01	GSM1593661&GSM2403205	GSE65362&GSE90496	Frozen	IlluminaHumanMethylation450k	2	M	40	supratentorial	GTR	Ependymoma	#N/A	0	0	65	0	65	EPN_ST_SE	EPN_ST_SE	'1	0.00033
6285641010_R01C02	GSM1593519&GSM2403206	GSE65362&GSE90496&GSE65362	Frozen	IlluminaHumanMethylation450k	3	F	2	#N/A	GTR	Anaplastic ependymoma III	#N/A	0	0	48	1	12	EPN_ST_ZFTA	EPN_ST_ZFTA_RELA_A	'1	0.00064
6929806046_R04C02	GSM1593660&GSM2403207	GSE65362&GSE90496	Frozen	IlluminaHumanMethylation450k	2	F	70	supratentorial	STR	Ependymoma	#N/A	0	0	20	0	20	EPN_ST_SE	EPN_ST_SE	'1	0.00094
6929806046_R05C02	GSM1593521&GSM2403208	GSE65362&GSE90496	Frozen	IlluminaHumanMethylation450k	3	M	6	supratentorial	STR	Anaplastic ependymoma III	#N/A	1	0	43	0	43	EPN_ST_ZFTA	EPN_ST_ZFTA_RELA_A	'1	0.0003
6929806048_R05C01	GSM1593513&GSM2403210	GSE65362&GSE90496	Frozen	IlluminaHumanMethylation450k	3	M	14	supratentorial	#N/A	Anaplastic ependymoma III	#N/A	1	0	18	0	18	EPN_ST_ZFTA	EPN_ST_ZFTA_RELA_A	'1	0.00025
6929806048_R06C01	GSM1593557&GSM2403211	GSE65362&GSE90496	Frozen	IlluminaHumanMethylation450k	3	F	1	supratentorial	#N/A	Anaplastic ependymoma III	#N/A	0	0	12	0	12	EPN_YAP	EPN_YAP	'1	0.00094
6929806048_R01C02	GSM2403212	GSE90496	Frozen	IlluminaHumanMethylation450k	#N/A	F	12	supratentorial	#N/A	Ependymoma, RELA fusion-positive	#N/A	#N/A	#N/A	#N/A	#N/A	#N/A	EPN_ST_ZFTA	EPN_ST_ZFTA_RELA_A	'1	0.00077
6929806048_R02C02	GSM1593515&GSM2403213	GSE65362&GSE90496	Frozen	IlluminaHumanMethylation450k	3	F	3	supratentorial	#N/A	Anaplastic ependymoma III	#N/A	1	0	8	0	8	EPN_ST_ZFTA	EPN_ST_ZFTA_RELA_A	'1	0.00086
6929806048_R04C02	GSM1593510&GSM2403214	GSE65362&GSE90496	Frozen	IlluminaHumanMethylation450k	3	M	9	supratentorial	#N/A	Anaplastic ependymoma III	#N/A	1	0	12	1	10	EPN_ST_ZFTA	EPN_ST_ZFTA_RELA_A	'1	0.00032
6929806048_R05C02	GSM1593531&GSM2403215	GSE65362&GSE90496	Frozen	IlluminaHumanMethylation450k	3	M	12	supratentorial	#N/A	Anaplastic ependymoma III	#N/A	1	0	6	0	6	EPN_ST_ZFTA	EPN_ST_ZFTA_RELA_A	'1	0.00027
6929806048_R06C02	GSM2403216	GSE90496	Frozen	IlluminaHumanMethylation450k	#N/A	F	9	supratentorial	#N/A	Ependymoma, RELA fusion-positive	#N/A	#N/A	#N/A	#N/A	#N/A	#N/A	EPN_ST_ZFTA	EPN_ST_ZFTA_RELA_A	'1	0.00089
6752625135_R01C01	GSM1593451&GSM2403226&GSM3271659	GSE65362&GSE90496&GSE117130	FFPE	IlluminaHumanMethylation450k	3	F	26	posterior fossa	GTR	Anaplastic ependymoma III	#N/A	1	0	48	1	23	EPN_PFB	EPN_PFB_1	'1	0.00057
6752625133_R06C02	GSM1593439&GSM2403227&GSM3271849	GSE65362&GSE90496&GSE117130	FFPE	IlluminaHumanMethylation450k	3	F	32	posterior fossa	STR	Anaplastic ependymoma III	#N/A	1	0	102	1	28	EPN_PFB	EPN_PFB_3	'1	0.0005
6752625135_R06C02	GSM1593539&GSM2403228	GSE65362&GSE90496	FFPE	IlluminaHumanMethylation450k	#N/A	M	#N/A	#N/A	#N/A	Ependymoma	#N/A	#N/A	#N/A	#N/A	#N/A	#N/A	EPN_ST_ZFTA	EPN_ST_ZFTA_RELA_A	'1	0.00064
6969568124_R02C01	GSM1593428&GSM2403229&GSM3271767	GSE65362&GSE90496&GSE117130	Frozen	IlluminaHumanMethylation450k	3	F	54	posterior fossa	STR	Anaplastic ependymoma III	#N/A	1	0	22	0	22	EPN_PFB	EPN_PFB_2	'1	0.00061
7310440009_R04C02	GSM1593351&GSM2403230&GSM2792123	GSE65362&GSE90496&GSE104210	Frozen	IlluminaHumanMethylation450k	2	M	4	posterior fossa	STR	Ependymoma	#N/A	0	1	22	1	8	EPN_PFA	EPN_PFA_1D	'1	0.00019
7310440009_R06C01	GSM1593517&GSM2403231	GSE65362&GSE90496	Frozen	IlluminaHumanMethylation450k	2	F	8	supratentorial	#N/A	Ependymoma	#N/A	1	0	78	1	12	EPN_ST_ZFTA	EPN_ST_ZFTA_RELA_A	'1	0.0011
7310440009_R03C01	GSM1593459&GSM2403232	GSE65362&GSE90496&GSE65362	Frozen	IlluminaHumanMethylation450k	2	F	#N/A	posterior fossa	#N/A	Ependymoma	#N/A	#N/A	#N/A	#N/A	#N/A	#N/A	EPN_PFB	EPN_PFB_2	'1	0.00073
8622007061_R04C01	GSM2403497	GSE90496	Frozen	IlluminaHumanMethylation450k	#N/A	M	1	supratentorial	#N/A	Ependymoma, RELA fusion-positive	#N/A	#N/A	#N/A	#N/A	#N/A	#N/A	EPN_ST_ZFTA	EPN_ST_ZFTA_RELA_A	'1	0.00021
8622007068_R02C01	GSM1593568&GSM2403503	GSE65362&GSE90496&GSE184900	FFPE	IlluminaHumanMethylation450k	1	M	18	spinal	STR	Myxopapillary ependymoma	#N/A	#N/A	#N/A	120	#N/A	#N/A	EPN_MPE	EPN_MPE_A	'0.77	0.00088
8622007120_R02C01	GSM1593571&GSM2403585	GSE65362&GSE90496&GSE184900	FFPE	IlluminaHumanMethylation450k	2	F	75	spinal	GTR	Ependymoma	#N/A	0	#N/A	3.96	0	3.96	EPN_MPE	EPN_MPE_B	'1	0.00093
8622007106_R04C02	GSM1593329&GSM2403599	GSE65362&GSE90496	Frozen	IlluminaHumanMethylation450k	2	M	5	posterior fossa	GTR	Ependymoma	#N/A	1	0	80	1	9	EPN_PFA	EPN_PFA_2B	'1	0.00077
8622007106_R01C02	GSM1593328&GSM2403600	GSE65362&GSE90496	Frozen	IlluminaHumanMethylation450k	3	F	2	posterior fossa	STR	Anaplastic ependymoma III	#N/A	0	1	58	1	14	EPN_PFA	EPN_PFA_1B	'0.97	0.0015
8622007106_R05C02	GSM1593509&GSM2403601	GSE65362&GSE90496	Frozen	IlluminaHumanMethylation450k	3	M	6	supratentorial	GTR	Anaplastic ependymoma III	#N/A	1	0	54	1	22	EPN_ST_ZFTA	EPN_ST_ZFTA_RELA_A	'1	0.00092
8622007189_R01C01	GSM1593654&GSM2403624	GSE65362&GSE90496	FFPE	IlluminaHumanMethylation450k	1	F	69	supratentorial	#N/A	Subependymoma	#N/A	#N/A	#N/A	#N/A	#N/A	#N/A	EPN_ST_SE	EPN_ST_SE	'1	0.00085
8622007189_R03C01	GSM1593653&GSM2403625	GSE65362&GSE90496	FFPE	IlluminaHumanMethylation450k	1	M	72	supratentorial	#N/A	Subependymoma	#N/A	#N/A	#N/A	#N/A	#N/A	#N/A	EPN_ST_SE	EPN_ST_SE	'1	0.0029
8622007189_R06C01	GSM1593651&GSM2403628	GSE65362&GSE90496	FFPE	IlluminaHumanMethylation450k	1	M	45	supratentorial	#N/A	Subependymoma	#N/A	#N/A	#N/A	#N/A	#N/A	#N/A	EPN_ST_SE	EPN_ST_SE	'1	0.0007
8622007203_R03C02	GSM1593658&GSM2403638	GSE65362&GSE90496	FFPE	IlluminaHumanMethylation450k	1	M	40	supratentorial	#N/A	Subependymoma	#N/A	#N/A	#N/A	#N/A	#N/A	#N/A	EPN_ST_SE	EPN_ST_SE	'1	0.00036
8622007203_R04C02	GSM1593655&GSM2403639	GSE65362&GSE90496	FFPE	IlluminaHumanMethylation450k	1	M	42	supratentorial	#N/A	Subependymoma	#N/A	#N/A	#N/A	#N/A	#N/A	#N/A	EPN_ST_SE	EPN_ST_SE	'1	0.0063
8622007203_R05C02	GSM1593656&GSM2403640	GSE65362&GSE90496	FFPE	IlluminaHumanMethylation450k	1	M	59	#N/A	#N/A	Subependymoma	#N/A	#N/A	#N/A	#N/A	#N/A	#N/A	EPN_ST_SE	EPN_ST_SE	'1	0.00057
8622007203_R06C02	GSM1593641&GSM2403641	GSE65362&GSE90496	FFPE	IlluminaHumanMethylation450k	1	#N/A	22	spinal	GTR	Subependymoma	#N/A	#N/A	0	54	0	54	EPN_SPINE_SE	EPN_SPINE_SE_A	'1	0.0034
9007225086_R01C01	GSM1593572&GSM2403732	GSE65362&GSE90496&GSE184900	FFPE	IlluminaHumanMethylation450k	1	M	27	spinal	#N/A	Myxopapillary ependymoma	#N/A	#N/A	#N/A	#N/A	#N/A	#N/A	EPN_MPE	EPN_MPE_B	'1	0.0086
9007225086_R01C02	GSM1593573&GSM2403737	GSE65362&GSE90496&GSE184900	FFPE	IlluminaHumanMethylation450k	1	F	46	spinal	STR	Myxopapillary ependymoma	#N/A	#N/A	#N/A	288	1	48	EPN_MPE	EPN_MPE_A	'1	0.0018
9007225163_R06C01	GSM1593570&GSM2403747	GSE65362&GSE90496&GSE184900	FFPE	IlluminaHumanMethylation450k	2	M	32	spinal	GTR	Ependymoma	#N/A	#N/A	#N/A	9	0	9	EPN_MPE	EPN_MPE_B	'1	0.00022
9296930094_R03C01	GSM1593202&GSM2403781&GSM2791976	GSE65362&GSE90496&GSE104210	FFPE	IlluminaHumanMethylation450k	3	M	6.2	posterior fossa	GTR	Anaplastic ependymoma III	0	1	0	132.84	1	62.76	EPN_PFA	EPN_PFA_1C	'1	0.00024
9296930094_R04C01	GSM1593248&GSM2403782&GSM2792262	GSE65362&GSE90496&GSE104210	FFPE	IlluminaHumanMethylation450k	3	M	2	posterior fossa	STR	Anaplastic ependymoma III	0	1	1	56.25	1	31.56	EPN_PFA	EPN_PFA_1A	'0.93	0.00056
9296930094_R05C01	GSM1593187&GSM2403783&GSM2792192	GSE65362&GSE90496&GSE104210	FFPE	IlluminaHumanMethylation450k	3	F	2	posterior fossa	GTR	Anaplastic ependymoma III	0	1	0	63.12	0	63.12	EPN_PFA	EPN_PFA_1A	'1	0.00062
9296930089_R02C02	GSM1593469&GSM2403791	GSE65362&GSE90496	FFPE	IlluminaHumanMethylation450k	3	F	2	supratentorial	GTR	Anaplastic ependymoma III	#N/A	1	0	10	0	10	EPN_ST_ZFTA	EPN_ST_ZFTA_RELA_A	'1	0.001
9296930089_R03C02	GSM1593473&GSM2403792	GSE65362&GSE90496	FFPE	IlluminaHumanMethylation450k	3	F	35	supratentorial	GTR	Anaplastic ependymoma III	#N/A	1	0	57	0	57	EPN_ST_ZFTA	EPN_ST_ZFTA_RELA_A	'1	0.0014
9296930047_R04C02	GSM1593487&GSM2403793	GSE65362&GSE90496	FFPE	IlluminaHumanMethylation450k	3	F	1	supratentorial	STR	Anaplastic ependymoma III	#N/A	0	0	36	1	12	EPN_ST_ZFTA	EPN_ST_ZFTA_RELA_A	'1	0.00066
9296930047_R05C02	GSM1593488&GSM2403794	GSE65362&GSE90496	FFPE	IlluminaHumanMethylation450k	3	M	10	supratentorial	STR	Anaplastic ependymoma III	#N/A	1	1	40	1	22	EPN_ST_ZFTA	EPN_ST_ZFTA_RELA_A	'1	0.00045
9296930052_R01C01	GSM1593461&GSM2403795	GSE65362&GSE90496	FFPE	IlluminaHumanMethylation450k	2	F	6	supratentorial	GTR	Ependymoma	#N/A	0	0	124	1	10	EPN_ST_ZFTA	EPN_ST_ZFTA_RELA_A	'1	0.00084
9296930052_R04C01	GSM1593464&GSM2403796	GSE65362&GSE90496	FFPE	IlluminaHumanMethylation450k	2	F	9	supratentorial	GTR	Ependymoma	#N/A	0	1	107	1	13	EPN_ST_ZFTA	EPN_ST_ZFTA_RELA_A	'1	0.00079
9296930052_R05C01	GSM1593484&GSM2403797	GSE65362&GSE90496	FFPE	IlluminaHumanMethylation450k	2	M	8	supratentorial	STR	Ependymoma	#N/A	1	1	34	1	17	EPN_ST_ZFTA	EPN_ST_ZFTA_RELA_A	'1	0.00022
9296930052_R01C02	GSM1593475&GSM2403799	GSE65362&GSE90496	FFPE	IlluminaHumanMethylation450k	3	F	3	supratentorial	GTR	Anaplastic ependymoma III	#N/A	0	0	131	1	10	EPN_ST_ZFTA	EPN_ST_ZFTA_RELA_A	'1	0.0011
9296930066_R01C01	GSM1593498&GSM2403800	GSE65362&GSE90496	FFPE	IlluminaHumanMethylation450k	3	F	69	supratentorial	#N/A	Anaplastic ependymoma III	#N/A	1	0	73	1	41	EPN_ST_ZFTA	EPN_ST_ZFTA_RELA_A	'1	0.004
9296930066_R02C01	GSM1593485&GSM2403801	GSE65362&GSE90496	FFPE	IlluminaHumanMethylation450k	2	M	2	supratentorial	STR	Ependymoma	#N/A	1	0	59	0	59	EPN_ST_ZFTA	EPN_ST_ZFTA_RELA_A	'1	0.003
9296930066_R03C01	GSM1593489&GSM2403802	GSE65362&GSE90496	FFPE	IlluminaHumanMethylation450k	3	M	9	supratentorial	STR	Anaplastic ependymoma III	#N/A	0	0	15	1	2	EPN_ST_ZFTA	EPN_ST_ZFTA_RELA_A	'1	0.0015
9296930066_R01C02	GSM1593499&GSM2403803	GSE65362&GSE90496	FFPE	IlluminaHumanMethylation450k	3	M	38	supratentorial	#N/A	Anaplastic ependymoma III	#N/A	1	0	157	1	19	EPN_ST_ZFTA	EPN_ST_ZFTA_RELA_A	'1	0.0058
9296930066_R02C02	GSM1593477&GSM2403804	GSE65362&GSE90496	FFPE	IlluminaHumanMethylation450k	3	F	6	supratentorial	GTR	Anaplastic ependymoma III	#N/A	0	0	27	1	2	EPN_ST_ZFTA	EPN_ST_ZFTA_RELA_A	'1	0.0021
9296930066_R03C02	GSM1593478&GSM2403805	GSE65362&GSE90496	FFPE	IlluminaHumanMethylation450k	3	M	3	supratentorial	GTR	Anaplastic ependymoma III	#N/A	0	0	99	0	99	EPN_ST_ZFTA	EPN_ST_ZFTA_RELA_A	'1	0.0023
9296930066_R06C02	GSM1593184&GSM2403806	GSE65362&GSE90496	FFPE	IlluminaHumanMethylation450k	2	M	0	supratentorial	GTR	Ependymoma	#N/A	1	0	11	0	11	EPN_PFA	EPN_PFA_1E	'1	0.0035
9296930076_R05C01	GSM1593548&GSM2403807	GSE65362&GSE90496	FFPE	IlluminaHumanMethylation450k	2	F	10	supratentorial	GTR	Ependymoma	#N/A	1	0	35	0	35	EPN_YAP	EPN_YAP	'1	0.0023
9296930076_R01C02	GSM1593480&GSM2403808	GSE65362&GSE90496	FFPE	IlluminaHumanMethylation450k	3	M	22	supratentorial	GTR	Anaplastic ependymoma III	#N/A	1	0	12	0	12	EPN_ST_ZFTA	EPN_ST_ZFTA_RELA_A	'1	0.0038
9296930076_R02C02	GSM1593481&GSM2403809	GSE65362&GSE90496	FFPE	IlluminaHumanMethylation450k	3	M	21	supratentorial	GTR	Anaplastic ependymoma III	#N/A	1	0	18	0	18	EPN_ST_ZFTA	EPN_ST_ZFTA_RELA_A	'1	0.0012
9296930089_R01C01	GSM1593465&GSM2403810	GSE65362&GSE90496	FFPE	IlluminaHumanMethylation450k	2	F	58	supratentorial	GTR	Ependymoma	#N/A	0	1	78	1	16	EPN_ST_ZFTA	EPN_ST_ZFTA_RELA_A	'1	0.0054
9296930089_R03C01	GSM1593492&GSM2403811	GSE65362&GSE90496	FFPE	IlluminaHumanMethylation450k	3	M	16	supratentorial	STR	Anaplastic ependymoma III	#N/A	0	0	17	0	17	EPN_ST_ZFTA	EPN_ST_ZFTA_RELA_A	'1	0.0022
9296930089_R04C01	GSM1593493&GSM2403812	GSE65362&GSE90496	FFPE	IlluminaHumanMethylation450k	3	M	22	supratentorial	STR	Anaplastic ependymoma III	#N/A	1	0	5	0	5	EPN_ST_ZFTA	EPN_ST_ZFTA_RELA_A	'1	0.003
9296930089_R06C01	GSM1593494&GSM2403813	GSE65362&GSE90496	FFPE	IlluminaHumanMethylation450k	3	M	6	supratentorial	STR	Anaplastic ependymoma III	#N/A	1	0	5	0	5	EPN_ST_ZFTA	EPN_ST_ZFTA_RELA_A	'1	0.0038
9297949078_R05C01	GSM1593253&GSM2403816&GSM2791768	GSE65362&GSE90496&GSE104210	FFPE	IlluminaHumanMethylation450k	3	F	2.1	posterior fossa	STR	Anaplastic ependymoma III	0	1	1	19.73	1	7.73	EPN_PFA	EPN_PFA_2A	'1	0.00085
9297949078_R01C02	GSM1593201&GSM2403817&GSM2792321	GSE65362&GSE90496&GSE104210	FFPE	IlluminaHumanMethylation450k	3	F	5	posterior fossa	GTR	Anaplastic ependymoma III	0	1	1	35.28	1	14.53	EPN_PFA	EPN_PFA_1E	'0.99	0.0012
9297949078_R02C02	GSM1593208&GSM2403818&GSM2791718	GSE65362&GSE90496&GSE104210	FFPE	IlluminaHumanMethylation450k	3	M	5	posterior fossa	GTR	Anaplastic ependymoma III	0	1	0	67.8	0	67.8	EPN_PFA	EPN_PFA_2B	'1	0.00075
9297949078_R04C02	GSM1593209&GSM2403819&GSM2791876	GSE65362&GSE90496&GSE104210	FFPE	IlluminaHumanMethylation450k	3	M	2.3	posterior fossa	GTR	Anaplastic ependymoma III	0	1	1	10.44	1	2.4	EPN_PFA	EPN_PFA_2A	'0.98	0.01
9297949078_R05C02	GSM1593193&GSM2403820&GSM2792197	GSE65362&GSE90496&GSE104210	FFPE	IlluminaHumanMethylation450k	3	F	1.4	posterior fossa	GTR	Anaplastic ependymoma III	0	1	0	142.8	0	142.8	EPN_PFA	EPN_PFA_1A	'0.98	0.0015
9297949078_R06C02	GSM1593196&GSM2403821&GSM2792020	GSE65362&GSE90496&GSE104210	FFPE	IlluminaHumanMethylation450k	3	F	3.1	posterior fossa	GTR	Anaplastic ependymoma III	0	1	0	46.92	0	46.92	EPN_PFA	EPN_PFA_1D	'0.96	0.0016
9297949098_R02C01	GSM1593252&GSM2403822&GSM2791834	GSE65362&GSE90496&GSE104210	FFPE	IlluminaHumanMethylation450k	3	F	4	posterior fossa	STR	Anaplastic ependymoma III	unclear	1	1	24.12	1	5.28	EPN_PFA	EPN_PFA_2A	'1	0.0011
9297949098_R04C01	GSM1593203&GSM2403823&GSM2792138	GSE65362&GSE90496&GSE104210	FFPE	IlluminaHumanMethylation450k	3	M	5	posterior fossa	GTR	Anaplastic ependymoma III	0	1	1	36.96	1	18.18	EPN_PFA	EPN_PFA_1D	'0.99	0.00057
9297949046_R04C02	GSM1593390&GSM2403825	GSE65362&GSE90496	FFPE	IlluminaHumanMethylation450k	3	M	1	posterior fossa	STR	Anaplastic ependymoma III	unclear	1	0	77.88	1	53.88	EPN_PFA	EPN_PFA_2A	'1	0.00019
9297949046_R02C02	GSM1593583&GSM2403828	GSE65362&GSE90496&GSE184900	FFPE	IlluminaHumanMethylation450k	1	F	23	spinal	STR	Myxopapillary ependymoma	#N/A	0	#N/A	76.8	1	3	EPN_MPE	EPN_MPE_A	'1	0.00056
9297949139_R04C02	GSM1593379&GSM2403843	GSE65362&GSE90496	FFPE	IlluminaHumanMethylation450k	3	M	5.4	posterior fossa	GTR	Anaplastic ependymoma III	0	1	1	28.68	1	14.28	EPN_PFA	EPN_PFA_1D	'0.43	0.00013
9305651037_R05C01	GSM1593580&GSM2403847	GSE65362&GSE90496&GSE184900	FFPE	IlluminaHumanMethylation450k	1	F	55	spinal	GTR	Myxopapillary ependymoma	#N/A	0	#N/A	6	0	6	EPN_MPE	EPN_MPE_B	'1	0.00072
9305651037_R04C01	GSM1593579&GSM2403850	GSE65362&GSE90496&GSE184900	FFPE	IlluminaHumanMethylation450k	1	F	72	spinal	#N/A	Myxopapillary ependymoma	#N/A	#N/A	#N/A	#N/A	#N/A	#N/A	EPN_MPE	EPN_MPE_B	'1	0.00066
9305651003_R06C02	GSM1593500&GSM2403853	GSE65362&GSE90496	FFPE	IlluminaHumanMethylation450k	3	F	6	supratentorial	GTR	Anaplastic ependymoma III	0	1	0	125.28	0	125.28	EPN_ST_ZFTA	EPN_ST_ZFTA_RELA_A	'1	0.0022
9305651005_R03C02	GSM2403854	GSE90496	FFPE	IlluminaHumanMethylation450k	2	F	6.4	posterior fossa	STR	Ependymoma	0	1	0	122.64	0	122.64	EPN_PFB	EPN_PFB_1	'1	0.00077
9305651013_R06C01	GSM1593213&GSM2403855&GSM2791675	GSE65362&GSE90496&GSE104210	FFPE	IlluminaHumanMethylation450k	3	M	2.3	posterior fossa	GTR	Anaplastic ependymoma III	0	1	0	138.72	1	54.08	EPN_PFA	EPN_PFA_2B	'0.98	0.00075
9305651003_R02C01	GSM1593501&GSM2403856	GSE65362&GSE90496	FFPE	IlluminaHumanMethylation450k	3	M	1	supratentorial	STR	Anaplastic ependymoma III	unclear	1	0	116.64	1	1.68	EPN_ST_ZFTA	EPN_ST_ZFTA_RELA_A	'1	0.00033
9305651005_R04C02	GSM1593211&GSM2403857&GSM2791743	GSE65362&GSE90496&GSE104210	FFPE	IlluminaHumanMethylation450k	3	M	2	posterior fossa	GTR	Anaplastic ependymoma III	0	1	1	30.77	1	26.16	EPN_PFA	EPN_PFA_2A	'1	0.0015
9305651016_R04C01	GSM1593556&GSM2403858	GSE65362&GSE90496	FFPE	IlluminaHumanMethylation450k	3	F	1	supratentorial	GTR	Anaplastic ependymoma III	0	0	0	103.8	0	103.8	EPN_YAP	EPN_YAP	'1	0.001
9305651003_R03C01	GSM1593251&GSM2403859&GSM2791978	GSE65362&GSE90496&GSE104210	FFPE	IlluminaHumanMethylation450k	3	M	11.1	posterior fossa	STR	Anaplastic ependymoma III	0	1	0	102.36	1	52.87	EPN_PFA	EPN_PFA_1C	'1	0.0021
9305651005_R05C02	GSM1593214&GSM2403860&GSM2791665	GSE65362&GSE90496&GSE104210	FFPE	IlluminaHumanMethylation450k	3	F	3	posterior fossa	GTR	Anaplastic ependymoma III	unclear	1	1	88.96	1	88.92	EPN_PFA	EPN_PFA_2B	'0.97	0.0014
9305651013_R01C02	GSM1593417&GSM2403861&GSM3271776	GSE65362&GSE90496&GSE117130	FFPE	IlluminaHumanMethylation450k	2	M	10	posterior fossa	STR	Ependymoma	0	1	0	90.36	0	90.36	EPN_PFB	EPN_PFB_1	'1	0.0062
9305651016_R05C01	GSM1593204&GSM2403862&GSM2792137	GSE65362&GSE90496&GSE104210	FFPE	IlluminaHumanMethylation450k	3	M	5	posterior fossa	GTR	Anaplastic ependymoma III	0	1	1	22.56	1	15.02	EPN_PFA	EPN_PFA_1D	'1	0.0022
9305651027_R03C01	GSM1593555&GSM2403863	GSE65362&GSE90496	FFPE	IlluminaHumanMethylation450k	3	F	2	supratentorial	STR	Anaplastic ependymoma III	0	1	0	105.84	0	105.84	EPN_YAP	EPN_YAP	'1	0.0013
9305651005_R01C01	GSM1593233&GSM2403864&GSM2791930	GSE65362&GSE90496&GSE104210	FFPE	IlluminaHumanMethylation450k	2	F	5.2	posterior fossa	STR	Ependymoma	0	1	0	116.64	1	40.73	EPN_PFA	EPN_PFA_1C	'0.89	0.03
9305651005_R06C02	GSM1593195&GSM2403865	GSE65362&GSE90496	FFPE	IlluminaHumanMethylation450k	3	M	4	posterior fossa	GTR	Anaplastic ependymoma III	1	1	0	170.52	1	36.72	EPN_PFA	EPN_PFA_1D	'0.86	0.0027
9305651016_R06C01	GSM1593198&GSM2403866&GSM2792015	GSE65362&GSE90496&GSE104210	FFPE	IlluminaHumanMethylation450k	3	F	7	posterior fossa	GTR	Anaplastic ependymoma III	0	1	1	30.31	1	15.88	EPN_PFA	EPN_PFA_1C	'1	0.0033
9305651003_R04C01	GSM1593416&GSM2403867&GSM3271775	GSE65362&GSE90496&GSE117130	FFPE	IlluminaHumanMethylation450k	2	M	16	posterior fossa	STR	Ependymoma	0	1	1	83.93	1	11.93	EPN_PFB	EPN_PFB_1	'1	0.00077
9305651013_R01C01	GSM1593506&GSM2403868	GSE65362&GSE90496	FFPE	IlluminaHumanMethylation450k	3	M	13.36	supratentorial	GTR	Anaplastic ependymoma III	1	1	0	163.68	0	163.68	EPN_ST_ZFTA	EPN_ST_ZFTA_RELA_A	'1	0.019
9305651027_R05C01	GSM1593508&GSM2403869	GSE65362&GSE90496	FFPE	IlluminaHumanMethylation450k	3	M	5	supratentorial	STR	Anaplastic ependymoma III	0	1	0	138.84	0	138.84	EPN_ST_ZFTA	EPN_ST_ZFTA_RELA_A	'1	0.00042
9305651003_R05C01	GSM1593229&GSM2403870&GSM2791901	GSE65362&GSE90496&GSE104210	FFPE	IlluminaHumanMethylation450k	2	M	3.4	posterior fossa	STR	Ependymoma	unclear	1	0	166.68	1	10.56	EPN_PFA	EPN_PFA_1F	'1	0.0012
9305651005_R03C01	GSM1593188&GSM2403871&GSM2791897	GSE65362&GSE90496&GSE104210	FFPE	IlluminaHumanMethylation450k	3	F	3	posterior fossa	GTR	Anaplastic ependymoma III	0	1	0	166.44	0	166.44	EPN_PFA	EPN_PFA_1F	'1	0.00086
9305651013_R02C01	GSM1593171&GSM2403872&GSM2791677	GSE65362&GSE90496&GSE104210	FFPE	IlluminaHumanMethylation450k	2	M	3.2	posterior fossa	GTR	Ependymoma	0	1	0	137.88	0	137.88	EPN_PFA	EPN_PFA_2B	'1	0.00029
9305651016_R01C02	GSM1593231&GSM2403873&GSM2792145	GSE65362&GSE90496&GSE104210	FFPE	IlluminaHumanMethylation450k	2	M	4	posterior fossa	STR	Ependymoma	0	1	0	143.52	1	5.33	EPN_PFA	EPN_PFA_1D	'0.94	0.00046
9305651003_R06C01	GSM1593249&GSM2403874&GSM2792312	GSE65362&GSE90496&GSE104210	FFPE	IlluminaHumanMethylation450k	3	M	1	posterior fossa	STR	Anaplastic ependymoma III	0	1	0	135.12	0	135.12	EPN_PFA	EPN_PFA_1E	'1	0.00035
9305651005_R04C01	GSM1593169&GSM2403875&GSM2792038	GSE65362&GSE90496&GSE104210	FFPE	IlluminaHumanMethylation450k	2	M	2.1	posterior fossa	GTR	Ependymoma	0	1	0	158.76	0	158.76	EPN_PFA	EPN_PFA_1B	'1	0.0018
9305651013_R03C01	GSM1593186&GSM2403876&GSM2791882	GSE65362&GSE90496&GSE104210	FFPE	IlluminaHumanMethylation450k	3	M	3	posterior fossa	GTR	Anaplastic ependymoma III	0	1	0	131.52	0	131.52	EPN_PFA	EPN_PFA_1F	'0.9	0.00088
9305651016_R02C02	GSM1593185&GSM2403877&GSM2791900	GSE65362&GSE90496&GSE104210	FFPE	IlluminaHumanMethylation450k	3	F	4.4	posterior fossa	GTR	Anaplastic ependymoma III	0	1	0	187.56	0	187.56	EPN_PFA	EPN_PFA_1F	'1	0.00086
9305651027_R06C01	GSM1593200&GSM2403878&GSM2792006	GSE65362&GSE90496&GSE104210	FFPE	IlluminaHumanMethylation450k	3	M	4	posterior fossa	GTR	Anaplastic ependymoma III	0	1	1	18.48	1	5.88	EPN_PFA	EPN_PFA_1C	'1	0.00062
9305651013_R04C01	GSM1593192&GSM2403879&GSM2792234	GSE65362&GSE90496&GSE104210	FFPE	IlluminaHumanMethylation450k	3	M	2	posterior fossa	GTR	Anaplastic ependymoma III	0	1	0	115.2	1	13.56	EPN_PFA	EPN_PFA_1A	'1	0.00032
9305651013_R06C02	GSM1593250&GSM2403880&GSM2792339	GSE65362&GSE90496&GSE104210	FFPE	IlluminaHumanMethylation450k	3	M	2	posterior fossa	STR	Anaplastic ependymoma III	0	1	1	32.58	1	30.36	EPN_PFA	EPN_PFA_1E	'0.99	0.003
9305651016_R03C02	GSM1593172&GSM2403881&GSM2791678	GSE65362&GSE90496&GSE104210	FFPE	IlluminaHumanMethylation450k	2	M	3.1	posterior fossa	GTR	Ependymoma	0	1	0	118.44	1	9.17	EPN_PFA	EPN_PFA_2B	'1	0.00059
9305651003_R02C02	GSM1593170&GSM2403882&GSM2792101	GSE65362&GSE90496&GSE104210	FFPE	IlluminaHumanMethylation450k	2	F	7.2	posterior fossa	GTR	Ependymoma	unclear	1	0	170.4	0	170.4	EPN_PFA	EPN_PFA_1B	'0.99	0.0011
9305651003_R03C02	GSM1593206&GSM2403883&GSM2791944	GSE65362&GSE90496&GSE104210	FFPE	IlluminaHumanMethylation450k	3	M	4.1	posterior fossa	GTR	Anaplastic ependymoma III	0	1	1	86.66	1	22.03	EPN_PFA	EPN_PFA_1C	'1	0.00019
9996247119_R01C02	GSM1593207&GSM2403884&GSM2791670	GSE65362&GSE90496&GSE104210	FFPE	IlluminaHumanMethylation450k	3	F	5	#N/A	GTR	Anaplastic ependymoma III	0	1	0	104.04	0	104.04	EPN_PFA	EPN_PFA_2B	'1	0.00081
9305651027_R02C02	GSM1593190&GSM2403885&GSM2791893	GSE65362&GSE90496&GSE104210	FFPE	IlluminaHumanMethylation450k	3	F	4	posterior fossa	GTR	Anaplastic ependymoma III	0	1	0	89.28	0	89.28	EPN_PFA	EPN_PFA_1F	'1	0.00085
9305651027_R03C02	GSM1593212&GSM2403886&GSM2791759	GSE65362&GSE90496&GSE104210	FFPE	IlluminaHumanMethylation450k	3	M	1.3	posterior fossa	GTR	Anaplastic ependymoma III	0	1	1	73.8	1	62.16	EPN_PFA	EPN_PFA_2A	'1	0.00058
9305651003_R05C02	GSM1593230&GSM2403887&GSM2792102	GSE65362&GSE90496&GSE104210	FFPE	IlluminaHumanMethylation450k	2	F	15	posterior fossa	STR	Ependymoma	0	1	0	104.88	1	3.48	EPN_PFA	EPN_PFA_1B	'0.93	0.0017
9305651005_R02C02	GSM1593197&GSM2403888&GSM2792097	GSE65362&GSE90496&GSE104210	FFPE	IlluminaHumanMethylation450k	3	F	4.1	posterior fossa	GTR	Anaplastic ependymoma III	0	1	0	162.24	0	162.24	EPN_PFA	EPN_PFA_1B	'0.98	0.0013
9305651016_R06C02	GSM1593247&GSM2403889&GSM2792221	GSE65362&GSE90496&GSE104210	FFPE	IlluminaHumanMethylation450k	3	M	1.2	posterior fossa	STR	Anaplastic ependymoma III	0	1	1	21.84	1	3.96	EPN_PFA	EPN_PFA_1A	'1	0.0011
9305651027_R04C02	GSM1593232&GSM2403890&GSM2792159	GSE65362&GSE90496&GSE104210	FFPE	IlluminaHumanMethylation450k	2	M	3.2	posterior fossa	STR	Ependymoma	0	1	0	57	0	57	EPN_PFA	EPN_PFA_1D	'1	0.0006
9305216209_R05C01	GSM1593575&GSM2403897	GSE65362&GSE90496&GSE184900	FFPE	IlluminaHumanMethylation450k	1	F	19	spinal	GTR	Myxopapillary ependymoma	#N/A	#N/A	#N/A	9	0	9	EPN_MPE	EPN_MPE_A	'0.99	0.00077
9305216209_R06C01	GSM1593582&GSM2403898	GSE65362&GSE90496&GSE184900	FFPE	IlluminaHumanMethylation450k	1	F	58	spinal	#N/A	Myxopapillary ependymoma	#N/A	#N/A	#N/A	#N/A	#N/A	#N/A	EPN_MPE	EPN_MPE_A	'1	0.00085
9305216209_R02C01	GSM1593584&GSM2403902	GSE65362&GSE90496&GSE184900	FFPE	IlluminaHumanMethylation450k	1	F	49	spinal	STR	Myxopapillary ependymoma	#N/A	0	#N/A	12	0	12	EPN_MPE	EPN_MPE_A	'1	0.00063
9305216209_R05C02	GSM1593636&GSM2403904	GSE65362&GSE90496	FFPE	IlluminaHumanMethylation450k	2	F	39	spinal	#N/A	Ependymoma	#N/A	#N/A	#N/A	#N/A	#N/A	#N/A	EPN_SPINE	EPN_SPINE	'1	0.0007
9305651053_R01C02	GSM1593537&GSM2403940	GSE65362&GSE90496	FFPE	IlluminaHumanMethylation450k	2	M	32	supratentorial	#N/A	Ependymoma	#N/A	#N/A	#N/A	#N/A	#N/A	#N/A	EPN_ST_ZFTA	EPN_ST_ZFTA_RELA_A	'1	0.00026
9305651060_R03C02	GSM1593610&GSM2403963	GSE65362&GSE90496	FFPE	IlluminaHumanMethylation450k	1	M	56	posterior fossa	#N/A	Subependymoma	#N/A	#N/A	#N/A	#N/A	#N/A	#N/A	EPN_PF_SE	EPN_PF_SE	'1	0.00031
6026818091_R02C01	GSM1593552&GSM2403970	GSE65362&GSE90496	Frozen	IlluminaHumanMethylation450k	2	F	9	posterior fossa	GTR	Ependymoma	#N/A	0	0	70	0	70	EPN_YAP	EPN_YAP	'1	0.001
6026818091_R03C01	GSM1593425&GSM2403971&GSM3271756	GSE65362&GSE90496&GSE117130	Frozen	IlluminaHumanMethylation450k	3	M	30	posterior fossa	GTR	Anaplastic ependymoma III	#N/A	1	0	122	0	122	EPN_PFB	EPN_PFB_1	'1	0.00032
6026818091_R04C02	GSM1593359&GSM2403972&GSM2791961	GSE65362&GSE90496&GSE104210	Frozen	IlluminaHumanMethylation450k	2	#N/A	6.1	posterior fossa	STR	Ependymoma	#N/A	1	1	48	1	8	EPN_PFA	EPN_PFA_1C	'0.99	0.00094
6026818091_R05C01	GSM1593445&GSM2403973&GSM3271847	GSE65362&GSE90496&GSE117130	Frozen	IlluminaHumanMethylation450k	2	M	13	posterior fossa	GTR	Ependymoma	#N/A	1	0	80	0	80	EPN_PFB	EPN_PFB_3	'1	0.00037
6285641010_R03C02	GSM1593356&GSM2403974&GSM2791972	GSE65362&GSE90496&GSE104210&GSE65362	Frozen	IlluminaHumanMethylation450k	3	M	6.25	#N/A	STR	Anaplastic ependymoma III	#N/A	1	1	74	1	5	EPN_PFA	EPN_PFA_1C	'1	0.00014
6026818091_R06C01	GSM1593343&GSM2403975&GSM2792157	GSE65362&GSE90496&GSE104210	Frozen	IlluminaHumanMethylation450k	2	F	3	posterior fossa	GTR	Ependymoma	#N/A	0	0	63	0	63	EPN_PFA	EPN_PFA_1D	'0.97	0.00099
6026818091_R06C02	GSM1593368&GSM2403976&GSM2791636	GSE65362&GSE90496&GSE104210	Frozen	IlluminaHumanMethylation450k	3	M	8	posterior fossa	GTR	Anaplastic ependymoma III	#N/A	1	0	122	0	122	EPN_PFA	EPN_PFA_2C	'1	0.00042
6026818094_R03C01	GSM1593446&GSM2403977&GSM3271848	GSE65362&GSE90496&GSE117130	Frozen	IlluminaHumanMethylation450k	3	F	39	posterior fossa	GTR	Anaplastic ependymoma III	#N/A	1	0	88	0	88	EPN_PFB	EPN_PFB_3	'1	0.00091
6026818094_R03C02	GSM1593344&GSM2403978&GSM2792325	GSE65362&GSE90496&GSE104210	Frozen	IlluminaHumanMethylation450k	2	M	1	posterior fossa	GTR	Ependymoma	#N/A	0	1	67	1	18	EPN_PFA	EPN_PFA_1E	'0.99	0.00034
6026818094_R04C01	GSM1593454&GSM2403979&GSM3271759	GSE65362&GSE90496&GSE117130	Frozen	IlluminaHumanMethylation450k	2	M	39	posterior fossa	GTR	Ependymoma	#N/A	1	0	114	0	114	EPN_PFB	EPN_PFB_1	'1	0.0003
6026818094_R04C02	GSM1593432&GSM2403980&GSM3271760	GSE65362&GSE90496&GSE117130	Frozen	IlluminaHumanMethylation450k	3	M	26	posterior fossa	GTR	Anaplastic ependymoma III	#N/A	1	0	72	0	72	EPN_PFB	EPN_PFB_4	'1	0.00052
6026818094_R05C02	GSM1593541&GSM2403981	GSE65362&GSE90496	Frozen	IlluminaHumanMethylation450k	#N/A	M	#N/A	posterior fossa	#N/A	Ependymoma	#N/A	#N/A	#N/A	#N/A	#N/A	#N/A	EPN_ST_ZFTA	EPN_ST_ZFTA_RELA_A	'1	0.00029
6026818101_R06C01	GSM1593456&GSM2403982&GSM3271762	GSE65362&GSE90496&GSE117130	Frozen	IlluminaHumanMethylation450k	2	M	#N/A	posterior fossa	#N/A	Ependymoma	#N/A	#N/A	#N/A	#N/A	#N/A	#N/A	EPN_PFB	EPN_PFB_3	'1	0.0022
6026818101_R06C02	GSM1593380&GSM2403983	GSE65362&GSE90496	Frozen	IlluminaHumanMethylation450k	2	M	#N/A	posterior fossa	#N/A	Ependymoma	#N/A	#N/A	#N/A	#N/A	#N/A	#N/A	EPN_PFA	EPN_PFA_1C	'1	0.00087
6026818110_R03C02	GSM1593366&GSM2403984&GSM2791694	GSE65362&GSE90496&GSE104210	Frozen	IlluminaHumanMethylation450k	2	F	5	posterior fossa	GTR	Ependymoma	#N/A	0	0	158	0	158	EPN_PFA	EPN_PFA_2B	'1	0.001
6026818110_R04C01	GSM1593387&GSM2403985	GSE65362&GSE90496	Frozen	IlluminaHumanMethylation450k	2	M	#N/A	posterior fossa	#N/A	Ependymoma	#N/A	#N/A	#N/A	#N/A	#N/A	#N/A	EPN_PFA	EPN_PFA_2A	'1	0.00045
6026818110_R05C02	GSM1593338&GSM2403986&GSM2792104	GSE65362&GSE90496&GSE104210&GSE65362	Frozen	IlluminaHumanMethylation450k	3	M	2	posterior fossa	STR	Anaplastic ependymoma III	#N/A	0	1	27	1	22	EPN_PFA	EPN_PFA_1B	'1	0.00033
6026818110_R06C01	GSM1593374&GSM2403987	GSE65362&GSE90496	Frozen	IlluminaHumanMethylation450k	2	M	#N/A	posterior fossa	#N/A	Ependymoma	#N/A	#N/A	#N/A	#N/A	#N/A	#N/A	EPN_PFA	EPN_PFA_1A	'0.61	0.0023
6026818110_R06C02	GSM1593336&GSM2403988&GSM2792273	GSE65362&GSE90496&GSE104210	Frozen	IlluminaHumanMethylation450k	2	M	1	posterior fossa	STR	Ependymoma	#N/A	0	0	104	1	48	EPN_PFA	EPN_PFA_1E	'1	0.00053
9305651095_R03C01	GSM1593581&GSM2403996	GSE65362&GSE90496&GSE184900	FFPE	IlluminaHumanMethylation450k	1	F	52	spinal	GTR	Myxopapillary ependymoma	#N/A	0	#N/A	3.96	0	3.96	EPN_MPE	EPN_MPE_A	'1	0.00064
9305651146_R06C01	GSM1593585&GSM2404004	GSE65362&GSE90496&GSE184900	FFPE	IlluminaHumanMethylation450k	1	M	23	spinal	GTR	Myxopapillary ependymoma	#N/A	0	#N/A	12	0	12	EPN_MPE	EPN_MPE_A	'1	0.00024
9340996050_R04C02	GSM1593460&GSM2404035	GSE65362&GSE90496	FFPE	IlluminaHumanMethylation450k	2	M	2	supratentorial	GTR	Ependymoma	#N/A	0	0	143	1	19	EPN_ST_ZFTA	EPN_ST_ZFTA_RELA_A	'1	0.0013
9373550164_R06C02	GSM1593643&GSM2404043	GSE65362&GSE90496	FFPE	IlluminaHumanMethylation450k	2	M	52	spinal	GTR	collision ependymoma (I/II)	#N/A	#N/A	0	28	0	28	EPN_SPINE_SE	EPN_SPINE_SE_A	'1	0.00092
9373550164_R01C01	GSM1593645&GSM2404044	GSE65362&GSE90496	FFPE	IlluminaHumanMethylation450k	1	#N/A	59	spinal	STR	Subependymoma	#N/A	#N/A	0	4	0	4	EPN_SPINE_SE	EPN_SPINE_SE_A	'1	0.0016
9373550131_R06C02	GSM1593560&GSM2404048	GSE65362&GSE90496	FFPE	IlluminaHumanMethylation450k	3	F	0	supratentorial	#N/A	Anaplastic ependymoma III	#N/A	#N/A	#N/A	#N/A	#N/A	#N/A	EPN_YAP	EPN_YAP	'1	0.001
9373550018_R01C02	GSM1593486&GSM2404049	GSE65362&GSE90496	FFPE	IlluminaHumanMethylation450k	3	M	7	supratentorial	STR	Anaplastic ependymoma III	#N/A	1	#N/A	118	1	105	EPN_ST_ZFTA	EPN_ST_ZFTA_RELA_A	'0.99	0.0053
9373550028_R05C01	GSM1593549&GSM2404050	GSE65362&GSE90496	FFPE	IlluminaHumanMethylation450k	3	F	0	supratentorial	GTR	Anaplastic ependymoma III	#N/A	0	0	3	0	3	EPN_YAP	EPN_YAP	'1	0.041
9373550034_R05C02	GSM1593471&GSM2404051	GSE65362&GSE90496	FFPE	IlluminaHumanMethylation450k	3	M	0	supratentorial	GTR	Anaplastic ependymoma III	#N/A	1	0	47	0	47	EPN_ST_ZFTA	EPN_ST_ZFTA_RELA_A	'1	0.016
9373550035_R06C01	GSM1593495&GSM2404052	GSE65362&GSE90496	FFPE	IlluminaHumanMethylation450k	2	M	2	supratentorial	#N/A	Ependymoma	#N/A	#N/A	1	28	1	3	EPN_ST_ZFTA	EPN_ST_ZFTA_RELA_A	'1	0.0083
9373550035_R01C02	GSM2404053	GSE90496	FFPE	IlluminaHumanMethylation450k	#N/A	F	#N/A	supratentorial	#N/A	Ependymoma, RELA fusion-positive	#N/A	#N/A	#N/A	#N/A	#N/A	#N/A	EPN_ST_ZFTA	EPN_ST_ZFTA_RELA_A	'1	0.0042
9373550018_R06C01	GSM1593414&GSM2404054&GSM3271778	GSE65362&GSE90496&GSE117130	FFPE	IlluminaHumanMethylation450k	2	M	34	supratentorial	GTR	Ependymoma	#N/A	1	1	100	1	76	EPN_PFB	EPN_PFB_3	'1	0.00073
9373550018_R01C01	GSM1593466&GSM2404055	GSE65362&GSE90496	FFPE	IlluminaHumanMethylation450k	2	F	21	supratentorial	GTR	Ependymoma	#N/A	1	0	135	0	135	EPN_ST_ZFTA	EPN_ST_ZFTA_RELA_A	'1	0.0064
9373551023_R06C02	GSM1593608&GSM2404057	GSE65362&GSE90496	FFPE	IlluminaHumanMethylation450k	1	F	76	posterior fossa	#N/A	Subependymoma	#N/A	#N/A	#N/A	#N/A	#N/A	#N/A	EPN_PF_SE	EPN_PF_SE	'1	0.00074
9373551020_R05C01	GSM1593259&GSM2404063	GSE65362&GSE90496	FFPE	IlluminaHumanMethylation450k	3	F	3	supratentorial	#N/A	Anaplastic ependymoma III	#N/A	0	0	227	1	8	EPN_PFA	EPN_PFA_1A	'0.79	0.0027
9373551108_R06C02	GSM1593372&GSM2404072&GSM2791668	GSE65362&GSE90496&GSE104210	FFPE	IlluminaHumanMethylation450k	3	F	3.1	posterior fossa	GTR	ETMR	#N/A	0	1	53	1	8	EPN_PFA	EPN_PFA_2B	'0.96	0.0013
9374342010_R01C01	GSM1593543&GSM2404093	GSE65362&GSE90496	FFPE	IlluminaHumanMethylation450k	3	M	7.1	supratentorial	GTR	Anaplastic ependymoma III	0	1	0	70.92	0	70.92	EPN_ST_ZFTA	EPN_ST_ZFTA_RELA_A	'1	0.00021
9370847051_R05C01	GSM1593668&GSM2404102	GSE65362&GSE90496	FFPE	IlluminaHumanMethylation450k	1	M	58	supratentorial	#N/A	Subependymoma	#N/A	#N/A	#N/A	#N/A	#N/A	#N/A	EPN_ST_SE	EPN_ST_SE	'1	0.00016
9370847051_R06C01	GSM1593666&GSM2404103	GSE65362&GSE90496	FFPE	IlluminaHumanMethylation450k	1	F	64	supratentorial	#N/A	Subependymoma	#N/A	#N/A	#N/A	#N/A	#N/A	#N/A	EPN_ST_SE	EPN_ST_SE	'1	0.00069
9370847051_R05C02	GSM1593667&GSM2404109	GSE65362&GSE90496	FFPE	IlluminaHumanMethylation450k	2	F	53	supratentorial	#N/A	collision ependymoma (I/II)	#N/A	#N/A	#N/A	#N/A	#N/A	#N/A	EPN_ST_SE	EPN_ST_SE	'1	0.00076
9379086117_R04C02	GSM1593384&GSM2404116	GSE65362&GSE90496	Frozen	IlluminaHumanMethylation450k	2	F	#N/A	#N/A	#N/A	Ependymoma	#N/A	#N/A	#N/A	#N/A	#N/A	#N/A	EPN_PFA	EPN_PFA_2A	'0.95	0.00074
9379086132_R06C01	GSM1593634&GSM2404122	GSE65362&GSE90496	FFPE	IlluminaHumanMethylation450k	2	M	48	spinal	#N/A	Ependymoma	#N/A	#N/A	#N/A	#N/A	#N/A	#N/A	EPN_SPINE	EPN_SPINE	'1	0.0013
9406922161_R02C02	GSM1593613&GSM2404135	GSE65362&GSE90496	FFPE	IlluminaHumanMethylation450k	1	M	46	posterior fossa	#N/A	Subependymoma	#N/A	#N/A	#N/A	#N/A	#N/A	#N/A	EPN_PF_SE	EPN_PF_SE	'1	0.00018
9406922161_R03C02	GSM1593617&GSM2404136	GSE65362&GSE90496	FFPE	IlluminaHumanMethylation450k	1	M	51	posterior fossa	#N/A	Subependymoma	#N/A	#N/A	#N/A	#N/A	#N/A	#N/A	EPN_PF_SE	EPN_PF_SE	'1	0.00024
9406922161_R05C01	GSM1593638&GSM2404144	GSE65362&GSE90496	FFPE	IlluminaHumanMethylation450k	2	M	29	spinal	#N/A	Ependymoma	#N/A	#N/A	#N/A	#N/A	#N/A	#N/A	EPN_SPINE	EPN_SPINE	'1	0.001
9406922161_R05C02	GSM1593644&GSM2404146	GSE65362&GSE90496	FFPE	IlluminaHumanMethylation450k	1	F	33	spinal	STR	Subependymoma	#N/A	#N/A	0	124	0	124	EPN_SPINE_SE	EPN_SPINE_SE_A	'0.72	0.009
9406922161_R06C02	GSM1593615&GSM2404147	GSE65362&GSE90496	FFPE	IlluminaHumanMethylation450k	1	M	40	posterior fossa	#N/A	Subependymoma	#N/A	#N/A	#N/A	#N/A	#N/A	#N/A	EPN_PF_SE	EPN_PF_SE	'1	0.00089
8942289112_R04C02	GSM1593383&GSM2404178&GSM2792087	GSE65362&GSE90496&GSE104210	FFPE	IlluminaHumanMethylation450k	2	M	5.08	#N/A	#N/A	Ependymoma	#N/A	#N/A	0	191.68	0	167.2	EPN_PFA	EPN_PFA_1B	'0.8	0.00019
9407201032_R04C02	GSM1593458&GSM2404179&GSM3271782	GSE65362&GSE90496&GSE117130	FFPE	IlluminaHumanMethylation450k	2	F	52	posterior fossa	GTR	Ependymoma	#N/A	0	0	109	0	109	EPN_PFB	EPN_PFB_1	'1	0.0052
9407201032_R02C01	GSM1593604&GSM2404180	GSE65362&GSE90496	FFPE	IlluminaHumanMethylation450k	3	M	#N/A	posterior fossa	#N/A	Ependymoma	#N/A	#N/A	#N/A	#N/A	#N/A	#N/A	EPN_PF_SE	EPN_PF_SE	'1	0.0004
8942289161_R06C01	GSM1593389&GSM2404181&GSM2791866	GSE65362&GSE90496&GSE104210	FFPE	IlluminaHumanMethylation450k	2	M	2.34	#N/A	#N/A	Ependymoma	#N/A	#N/A	0	111.32	0	111.32	EPN_PFA	EPN_PFA_2A	'0.82	0.00021
9407201032_R01C01	GSM1593611&GSM2404182	GSE65362&GSE90496	FFPE	IlluminaHumanMethylation450k	1	M	#N/A	posterior fossa	#N/A	Subependymoma	#N/A	#N/A	#N/A	#N/A	#N/A	#N/A	EPN_PF_SE	EPN_PF_SE	'1	0.014
9407201032_R05C01	GSM1593618&GSM2404183	GSE65362&GSE90496	FFPE	IlluminaHumanMethylation450k	1	F	#N/A	posterior fossa	#N/A	Subependymoma	#N/A	#N/A	#N/A	#N/A	#N/A	#N/A	EPN_PF_SE	EPN_PF_SE	'1	0.002
9407201032_R06C01	GSM1593606&GSM2404184	GSE65362&GSE90496	FFPE	IlluminaHumanMethylation450k	1	M	#N/A	posterior fossa	#N/A	Subependymoma	#N/A	#N/A	#N/A	#N/A	#N/A	#N/A	EPN_PF_SE	EPN_PF_SE	'0.87	0.017
9376538149_R02C01	GSM1593614&GSM2404185	GSE65362&GSE90496	FFPE	IlluminaHumanMethylation450k	1	M	63	posterior fossa	#N/A	Subependymoma	#N/A	#N/A	#N/A	#N/A	#N/A	#N/A	EPN_PF_SE	EPN_PF_SE	'0.88	0.0011
9376538149_R03C01	GSM1593609&GSM2404186	GSE65362&GSE90496	FFPE	IlluminaHumanMethylation450k	1	M	53	posterior fossa	#N/A	Subependymoma	#N/A	#N/A	#N/A	#N/A	#N/A	#N/A	EPN_PF_SE	EPN_PF_SE	'1	0.00025
9376538149_R05C01	GSM2404187&GSM1593603	GSE90496&GSE65362	FFPE	IlluminaHumanMethylation450k	1	M	54	posterior fossa	#N/A	Subependymoma	#N/A	#N/A	#N/A	#N/A	#N/A	#N/A	EPN_PF_SE	EPN_PF_SE	'1	0.00023
9376538149_R06C01	GSM2404188	GSE90496	FFPE	IlluminaHumanMethylation450k	1	M	33	posterior fossa	#N/A	Subependymoma	#N/A	#N/A	#N/A	#N/A	#N/A	#N/A	EPN_PF_SE	EPN_PF_SE	'1	0.00048
9376561024_R05C02	GSM1593642&GSM2404196	GSE65362&GSE90496	FFPE	IlluminaHumanMethylation450k	1	M	38	spinal	GTR	Subependymoma	#N/A	#N/A	0	67	0	67	EPN_SPINE_SE	EPN_SPINE_SE_A	'1	0.00035
8622007189_R02C01	GSM2404197&GSM1593657	GSE90496&GSE65362	FFPE	IlluminaHumanMethylation450k	1	M	56	#N/A	#N/A	Subependymoma	#N/A	#N/A	#N/A	#N/A	#N/A	#N/A	EPN_ST_SE	EPN_ST_SE	'1	0.00037
9379082092_R02C02	GSM1593388&GSM2404207	GSE65362&GSE90496	FFPE	IlluminaHumanMethylation450k	3	F	1.4	posterior fossa	GTR	Anaplastic ependymoma III	0	1	1	41.88	1	31.44	EPN_PFA	EPN_PFA_2A	'1	0.00085
9406921039_R04C01	GSM1593386&GSM2404255	GSE65362&GSE90496	FFPE	IlluminaHumanMethylation450k	3	M	3.1	posterior fossa	STR	Anaplastic ependymoma III	1	1	1	24.36	1	6.48	EPN_PFA	EPN_PFA_2A	'1	0.00017
9406921148_R06C01	GSM1593612&GSM2404258	GSE65362&GSE90496	FFPE	IlluminaHumanMethylation450k	1	M	39	posterior fossa	#N/A	Subependymoma	#N/A	#N/A	#N/A	#N/A	#N/A	#N/A	EPN_PF_SE	EPN_PF_SE	'0.86	0.008
9406921148_R01C02	GSM1593605&GSM2404259	GSE65362&GSE90496	FFPE	IlluminaHumanMethylation450k	1	M	73	posterior fossa	#N/A	Subependymoma	#N/A	#N/A	#N/A	#N/A	#N/A	#N/A	EPN_PF_SE	EPN_PF_SE	'1	0.00022
9406921148_R02C02	GSM1593616&GSM2404260	GSE65362&GSE90496	FFPE	IlluminaHumanMethylation450k	1	M	35	posterior fossa	#N/A	Subependymoma	#N/A	#N/A	#N/A	#N/A	#N/A	#N/A	EPN_PF_SE	EPN_PF_SE	'1	0.00018
9406921148_R03C02	GSM1593607&GSM2404261	GSE65362&GSE90496	FFPE	IlluminaHumanMethylation450k	1	M	61	posterior fossa	#N/A	Subependymoma	#N/A	#N/A	#N/A	#N/A	#N/A	#N/A	EPN_PF_SE	EPN_PF_SE	'0.99	0.0018
9422491130_R02C02	GSM1593639&GSM2404274	GSE65362&GSE90496	FFPE	IlluminaHumanMethylation450k	2	F	47	spinal	#N/A	Ependymoma	#N/A	#N/A	#N/A	#N/A	#N/A	#N/A	EPN_SPINE	EPN_SPINE	'1	0.00063
9422491130_R03C02	GSM1593640&GSM2404275	GSE65362&GSE90496	FFPE	IlluminaHumanMethylation450k	2	M	43	spinal	#N/A	Tanycytic ependymoma II	#N/A	#N/A	#N/A	#N/A	#N/A	#N/A	EPN_SPINE	EPN_SPINE	'1	0.00026
9422491130_R04C02	GSM1593646&GSM2404276	GSE65362&GSE90496	FFPE	IlluminaHumanMethylation450k	2	F	68	spinal	#N/A	Ependymoma	#N/A	#N/A	#N/A	#N/A	#N/A	#N/A	EPN_SPINE_SE	EPN_SPINE_SE_A	'1	0.00044
9422491130_R06C02	GSM1593635&GSM2404277	GSE65362&GSE90496	FFPE	IlluminaHumanMethylation450k	2	M	55	spinal	#N/A	Ependymoma	#N/A	#N/A	#N/A	#N/A	#N/A	#N/A	EPN_SPINE	EPN_SPINE	'1	0.00029
9422491056_R01C01	GSM1593542&GSM2404283	GSE65362&GSE90496	FFPE	IlluminaHumanMethylation450k	3	F	32	supratentorial	#N/A	Anaplastic ependymoma III	#N/A	#N/A	#N/A	#N/A	#N/A	#N/A	EPN_ST_ZFTA	EPN_ST_ZFTA_RELA_A	'1	0.0026
9407201027_R02C01	GSM1593630&GSM2404288	GSE65362&GSE90496	FFPE	IlluminaHumanMethylation450k	2	M	54	spinal	#N/A	Ependymoma	#N/A	#N/A	#N/A	#N/A	#N/A	#N/A	EPN_SPINE	EPN_SPINE	'1	0.00024
9407201027_R03C01	GSM1593633&GSM2404289	GSE65362&GSE90496	FFPE	IlluminaHumanMethylation450k	2	M	29	spinal	#N/A	Ependymoma	#N/A	#N/A	#N/A	#N/A	#N/A	#N/A	EPN_SPINE	EPN_SPINE	'1	0.0008
9407201027_R04C01	GSM1593577&GSM2404290	GSE65362&GSE90496&GSE184900	FFPE	IlluminaHumanMethylation450k	2	F	38	spinal	#N/A	Ependymoma	#N/A	#N/A	#N/A	#N/A	#N/A	#N/A	EPN_MPE	EPN_MPE_B	'1	0.00065
9407201027_R05C01	GSM1593631&GSM2404291	GSE65362&GSE90496	FFPE	IlluminaHumanMethylation450k	2	M	20	spinal	#N/A	Ependymoma	#N/A	#N/A	#N/A	#N/A	#N/A	#N/A	EPN_SPINE	EPN_SPINE	'1	0.00025
9407201027_R06C01	GSM1593576&GSM2404292	GSE65362&GSE90496&GSE184900	FFPE	IlluminaHumanMethylation450k	2	F	37	spinal	#N/A	Ependymoma	#N/A	#N/A	#N/A	#N/A	#N/A	#N/A	EPN_MPE	EPN_MPE_B	'1	0.0008
9407201028_R06C02	GSM1593632&GSM2404294	GSE65362&GSE90496	FFPE	IlluminaHumanMethylation450k	2	M	34	spinal	#N/A	Ependymoma	#N/A	#N/A	#N/A	#N/A	#N/A	#N/A	EPN_SPINE	EPN_SPINE	'1	0.00049
9407201029_R06C01	GSM1593637&GSM2404298	GSE65362&GSE90496	FFPE	IlluminaHumanMethylation450k	2	M	49	spinal	#N/A	Ependymoma	#N/A	#N/A	#N/A	#N/A	#N/A	#N/A	EPN_SPINE	EPN_SPINE	'1	0.00037
9403904125_R04C01	GSM1593323&GSM2404308	GSE65362&GSE90496	Frozen	IlluminaHumanMethylation450k	2	F	4	posterior fossa	GTR	Ependymoma	#N/A	1	0	128	1	31	EPN_PFA	EPN_PFA_1B	'1	0.0012
9403904111_R06C02	GSM1593325&GSM2404309	GSE65362&GSE90496	Frozen	IlluminaHumanMethylation450k	3	M	7	posterior fossa	GTR	Anaplastic ependymoma III	#N/A	1	1	48	1	23	EPN_PFA	EPN_PFA_1D	'0.77	0.0042
9403904071_R03C02	GSM1593337&GSM2404310&GSM2792108	GSE65362&GSE90496&GSE104210	Frozen	IlluminaHumanMethylation450k	3	F	4	posterior fossa	GTR	Anaplastic ependymoma III	#N/A	1	1	56	1	44	EPN_PFA	EPN_PFA_1B	'1	0.009
9403904111_R04C02	GSM1593320&GSM2404311	GSE65362&GSE90496	Frozen	IlluminaHumanMethylation450k	2	M	3	posterior fossa	STR	Ependymoma	#N/A	1	1	35	1	8	EPN_PFA	EPN_PFA_1B	'0.6	0.00049
9403904109_R03C02	GSM2404312&GSM1593331&GSM2792187	GSE90496&GSE65362&GSE104210	Frozen	IlluminaHumanMethylation450k	2	M	2	posterior fossa	STR	Ependymoma	#N/A	1	0	28	1	8	EPN_PFA	EPN_PFA_1A	'0.98	0.00028
9403904111_R01C02	GSM1593322&GSM2404313	GSE65362&GSE90496	Frozen	IlluminaHumanMethylation450k	2	M	1	posterior fossa	STR	Ependymoma	#N/A	1	0	23	0	23	EPN_PFA	EPN_PFA_1A	'0.56	0.0048
9403904125_R02C01	GSM1593326&GSM2404314	GSE65362&GSE90496	Frozen	IlluminaHumanMethylation450k	3	M	3	posterior fossa	GTR	Anaplastic ependymoma III	#N/A	0	0	8	1	1	EPN_PFA	EPN_PFA_2B	'1	0.00033
9403904071_R03C01	GSM1593619&GSM2404315	GSE65362&GSE90496	Frozen	IlluminaHumanMethylation450k	2	F	75	posterior fossa	STR	Ependymoma	#N/A	1	#N/A	#N/A	1	36	EPN_PF_SE	EPN_PF_SE	'1	0.011
9403904109_R05C02	GSM1593395&GSM2404316	GSE65362&GSE90496	Frozen	IlluminaHumanMethylation450k	3	M	2	posterior fossa	STR	Anaplastic ependymoma III	0	1	0	140.88	1	38	EPN_PFA	EPN_PFA_2A	'0.9	0.00097
9426020065_R03C02	GSM1593628&GSM2404380	GSE65362&GSE90496	Frozen	IlluminaHumanMethylation450k	2	M	41	spinal	GTR	Ependymoma	#N/A	0	0	85	0	85	EPN_SPINE	EPN_SPINE	'1	0.0088
9426020065_R04C02	GSM1593624&GSM2404381	GSE65362&GSE90496	Frozen	IlluminaHumanMethylation450k	2	M	35	spinal	GTR	Ependymoma	#N/A	0	0	72	1	72	EPN_SPINE	EPN_SPINE	'1	0.014
9426020065_R05C02	GSM1593623&GSM2404382	GSE65362&GSE90496	Frozen	IlluminaHumanMethylation450k	2	M	42	spinal	STR	Ependymoma	#N/A	0	0	82	0	82	EPN_SPINE	EPN_SPINE	'1	0.0016
9426020065_R06C02	GSM1593625&GSM2404383	GSE65362&GSE90496	Frozen	IlluminaHumanMethylation450k	2	F	41	spinal	STR	Ependymoma	#N/A	0	0	84	0	84	EPN_SPINE	EPN_SPINE	'1	0.0091
9422493152_R02C01	GSM1593621&GSM2404384	GSE65362&GSE90496	Frozen	IlluminaHumanMethylation450k	3	M	43	spinal	GTR	Anaplastic ependymoma III	#N/A	0	0	64	0	64	EPN_SPINE	EPN_SPINE	'1	0.0013
9422493152_R03C01	GSM1593626&GSM2404385	GSE65362&GSE90496	Frozen	IlluminaHumanMethylation450k	2	F	55	spinal	GTR	Ependymoma	#N/A	0	0	74	0	74	EPN_SPINE	EPN_SPINE	'1	0.0056
9422493152_R04C01	GSM1593627&GSM2404386	GSE65362&GSE90496	Frozen	IlluminaHumanMethylation450k	2	F	33	spinal	GTR	Ependymoma	#N/A	0	0	44	0	44	EPN_SPINE	EPN_SPINE	'1	0.001
9426020061_R06C02	GSM1593440&GSM2404388&GSM3271850	GSE65362&GSE90496&GSE117130	Frozen	IlluminaHumanMethylation450k	2	F	29	posterior fossa	GTR	Ependymoma	#N/A	1	0	31	0	31	EPN_PFB	EPN_PFB_3	'1	0.0067
9426020064_R01C01	GSM1593340&GSM2404389&GSM2792088	GSE65362&GSE90496&GSE104210	Frozen	IlluminaHumanMethylation450k	3	M	5	posterior fossa	STR	Anaplastic ependymoma III	#N/A	1	0	38	1	37	EPN_PFA	EPN_PFA_1B	'1	0.00068
9422493133_R06C02	GSM1593363&GSM2404390&GSM2791733	GSE65362&GSE90496&GSE104210	Frozen	IlluminaHumanMethylation450k	3	M	5.25	posterior fossa	GTR	Anaplastic ependymoma III	#N/A	1	0	33	0	33	EPN_PFA	EPN_PFA_2B	'1	0.0013
9426020065_R05C01	GSM1593602&GSM2404391	GSE65362&GSE90496	Frozen	IlluminaHumanMethylation450k	2	M	52	posterior fossa	#N/A	Ependymoma	#N/A	#N/A	#N/A	#N/A	#N/A	#N/A	EPN_PF_SE	EPN_PF_SE	'1	0.00069
9426020064_R04C01	GSM1593599&GSM2404392	GSE65362&GSE90496	Frozen	IlluminaHumanMethylation450k	2	#N/A	62	posterior fossa	#N/A	Ependymoma	#N/A	#N/A	0	24	0	24	EPN_PF_SE	EPN_PF_SE	'1	0.0011
9426020064_R05C01	GSM1593450&GSM2404393&GSM3271785	GSE65362&GSE90496&GSE117130	Frozen	IlluminaHumanMethylation450k	3	F	31	posterior fossa	GTR	Anaplastic ependymoma III	#N/A	1	0	33	0	30	EPN_PFB	EPN_PFB_2	'1	0.0033
9426020064_R06C01	GSM1593350&GSM2404394&GSM2792126	GSE65362&GSE90496&GSE104210	Frozen	IlluminaHumanMethylation450k	2	M	5	posterior fossa	STR	Ependymoma	#N/A	1	0	24	0	24	EPN_PFA	EPN_PFA_1D	'1	0.0011
9426020064_R01C02	GSM1593600&GSM2404395	GSE65362&GSE90496	Frozen	IlluminaHumanMethylation450k	2	F	54	posterior fossa	#N/A	Ependymoma	#N/A	#N/A	0	18	0	18	EPN_PF_SE	EPN_PF_SE	'1	0.0022
9426020065_R06C01	GSM1593427&GSM2404396&GSM3271787	GSE65362&GSE90496&GSE117130	Frozen	IlluminaHumanMethylation450k	2	F	65	posterior fossa	STR	Ependymoma	#N/A	1	0	27	0	27	EPN_PFB	EPN_PFB_1	'1	0.0026
9426020064_R03C02	GSM1593370&GSM2404397&GSM2791679	GSE65362&GSE90496&GSE104210	Frozen	IlluminaHumanMethylation450k	3	M	2	posterior fossa	GTR	Anaplastic ependymoma III	#N/A	1	0	42	0	42	EPN_PFA	EPN_PFA_2B	'0.98	0.0035
9426020064_R06C02	GSM1593332&GSM2404398&GSM2792222	GSE65362&GSE90496&GSE104210	Frozen	IlluminaHumanMethylation450k	3	M	1	posterior fossa	GTR	Anaplastic ependymoma III	#N/A	0	0	32	1	24	EPN_PFA	EPN_PFA_1A	'1	0.0022
9426020065_R01C01	GSM1593341&GSM2404399&GSM2792089	GSE65362&GSE90496&GSE104210	Frozen	IlluminaHumanMethylation450k	2	M	12	posterior fossa	GTR	Ependymoma	#N/A	1	0	18	1	12	EPN_PFA	EPN_PFA_1B	'1	0.00048
9426020061_R01C02	GSM1593516&GSM2404400	GSE65362&GSE90496	Frozen	IlluminaHumanMethylation450k	3	F	5	supratentorial	#N/A	Anaplastic ependymoma III	#N/A	#N/A	0	21	1	14	EPN_ST_ZFTA	EPN_ST_ZFTA_RELA_A	'1	0.002
9426020065_R02C01	GSM1593361&GSM2404401&GSM2791712	GSE65362&GSE90496&GSE104210	Frozen	IlluminaHumanMethylation450k	3	#N/A	3	posterior fossa	GTR	Anaplastic ependymoma III	#N/A	1	0	44	0	44	EPN_PFA	EPN_PFA_2B	'1	0.015
9426020065_R03C01	GSM1593443&GSM2404402&GSM3271786	GSE65362&GSE90496&GSE117130	Frozen	IlluminaHumanMethylation450k	3	F	17	posterior fossa	STR	Anaplastic ependymoma III	#N/A	1	0	33	0	33	EPN_PFB	EPN_PFB_3	'1	0.0017
9426020065_R04C01	GSM1593333&GSM2404403&GSM2792313	GSE65362&GSE90496&GSE104210	Frozen	IlluminaHumanMethylation450k	3	M	2	posterior fossa	STR	Anaplastic ependymoma III	#N/A	0	0	36	1	28	EPN_PFA	EPN_PFA_1E	'1	0.0046
9426020061_R01C01	GSM1593529&GSM2404404	GSE65362&GSE90496	Frozen	IlluminaHumanMethylation450k	3	F	5	supratentorial	#N/A	Anaplastic ependymoma III	#N/A	#N/A	0	23	0	23	EPN_ST_ZFTA	EPN_ST_ZFTA_RELA_A	'1	0.0075
9426021175_R06C01	GSM1593545&GSM2404431	GSE65362&GSE90496	FFPE	IlluminaHumanMethylation450k	3	F	3.7	supratentorial	GTR	Anaplastic ependymoma III	0	1	1	94.2	1	36.72	EPN_ST_ZFTA	EPN_ST_ZFTA_RELA_A	'1	0.0078
9420867087_R04C02	GSM1593629&GSM2404450	GSE65362&GSE90496	FFPE	IlluminaHumanMethylation450k	1	F	37	spinal	#N/A	Subependymoma	#N/A	#N/A	#N/A	#N/A	#N/A	#N/A	EPN_SPINE	EPN_SPINE	'1	0.0012
9420867125_R04C01	GSM1593342&GSM2404461&GSM2792142	GSE65362&GSE90496&GSE104210	Frozen	IlluminaHumanMethylation450k	2	M	3	posterior fossa	GTR	Ependymoma	#N/A	0	0	23	1	13	EPN_PFA	EPN_PFA_1D	'1	0.00024
9420867124_R01C02	GSM1593426&GSM2404462&GSM3271662	GSE65362&GSE90496&GSE117130	Frozen	IlluminaHumanMethylation450k	2	M	29	posterior fossa	GTR	Ependymoma	#N/A	1	0	16	0	16	EPN_PFB	EPN_PFB_1	'1	0.0008
9420867124_R04C02	GSM1593622&GSM2404463	GSE65362&GSE90496	Frozen	IlluminaHumanMethylation450k	2	F	11	spinal	#N/A	Ependymoma	#N/A	#N/A	0	11	1	1	EPN_SPINE	EPN_SPINE	'1	0.00098
9420867124_R06C02	GSM1593360&GSM2404464&GSM2791662	GSE65362&GSE90496&GSE104210	Frozen	IlluminaHumanMethylation450k	3	F	1	posterior fossa	STR	Anaplastic ependymoma III	#N/A	0	0	26	0	26	EPN_PFA	EPN_PFA_2B	'0.86	0.0098
9444375114_R03C02	GSM2404524	GSE90496	FFPE	IlluminaHumanMethylation450k	2	M	4.1	posterior fossa	#N/A	Ependymoma	0	1	0	62.76	1	21.36	EPN_PFA	EPN_PFA_2A	'1	0.00019
9553932008_R06C01	GSM2404533	GSE90496&GSE184900	FFPE	IlluminaHumanMethylation450k	2	M	62	spinal	GTR	Ependymoma	#N/A	#N/A	#N/A	51.96	1	24	EPN_MPE	EPN_MPE_B	'1	0.00069
9553932012_R04C02	GSM1593431&GSM2404540&GSM3271802	GSE65362&GSE90496&GSE117130	FFPE	IlluminaHumanMethylation450k	3	#N/A	32	posterior fossa	GTR	Anaplastic ependymoma III	#N/A	1	0	112	0	112	EPN_PFB	EPN_PFB_4	'0.99	0.0033
9611519028_R02C01	GSM2404584	GSE90496	FFPE	IlluminaHumanMethylation450k	3	M	14.2	posterior fossa	STR	Anaplastic ependymoma III	0	1	1	32.28	1	21.96	EPN_PFA	EPN_PFA_1C	'0.6	0.00042
9611519051_R03C01	GSM2404591	GSE90496	FFPE	IlluminaHumanMethylation450k	1	M	54	posterior fossa	#N/A	Subependymoma	#N/A	#N/A	#N/A	#N/A	#N/A	#N/A	EPN_PF_SE	EPN_PF_SE	'1	0.00027
9647455233_R02C01	GSM2404690	GSE90496	FFPE	IlluminaHumanMethylation450k	2	M	67	spinal	#N/A	Ependymoma	#N/A	#N/A	#N/A	#N/A	#N/A	#N/A	EPN_SPINE	EPN_SPINE	'0.99	0.00014
9721366138_R04C02	GSM2404713	GSE90496&GSE184900	FFPE	IlluminaHumanMethylation450k	1	F	40	spinal	#N/A	Myxopapillary ependymoma	#N/A	#N/A	#N/A	#N/A	#N/A	#N/A	EPN_MPE	EPN_MPE_A	'1	0.00082
9741950111_R06C01	GSM2404735	GSE90496&GSE184900	FFPE	IlluminaHumanMethylation450k	2	F	16	spinal	#N/A	Ependymoma	#N/A	#N/A	#N/A	#N/A	#N/A	#N/A	EPN_MPE	EPN_MPE_B	'1	0.002
9829119072_R04C01	GSM1593418&GSM2404759&GSM3271812	GSE65362&GSE90496&GSE117130	FFPE	IlluminaHumanMethylation450k	2	F	24	posterior fossa	STR	Ependymoma	#N/A	1	1	71	1	24	EPN_PFB	EPN_PFB_1	'1	0.01
9769100071_R04C02	GSM1593424&GSM2404760&GSM3271664	GSE65362&GSE90496&GSE117130	FFPE	IlluminaHumanMethylation450k	2	M	41	posterior fossa	STR	Ependymoma	#N/A	1	0	181	1	6	EPN_PFB	EPN_PFB_2	'1	0.00024
9533774018_R06C02	GSM2404789	GSE90496	FFPE	IlluminaHumanMethylation450k	1	M	33	posterior fossa	#N/A	Subependymoma	#N/A	#N/A	#N/A	#N/A	#N/A	#N/A	EPN_PF_SE	EPN_PF_SE	'1	0.00035
9533774057_R03C02	GSM1593565&GSM2404792	GSE65362&GSE90496&GSE184900	Frozen	IlluminaHumanMethylation450k	1	M	28	spinal	#N/A	Myxopapillary ependymoma	#N/A	#N/A	#N/A	#N/A	#N/A	#N/A	EPN_MPE	EPN_MPE_A	'1	0.00023
9533774066_R03C02	GSM1593648&GSM2404793	GSE65362&GSE90496	Frozen	IlluminaHumanMethylation450k	1	F	39	supratentorial	#N/A	Subependymoma	#N/A	0	#N/A	#N/A	#N/A	#N/A	EPN_ST_SE	EPN_ST_SE	'1	0.00065
9533774066_R01C02	GSM1593649&GSM2404794	GSE65362&GSE90496	Frozen	IlluminaHumanMethylation450k	1	F	48	supratentorial	#N/A	Subependymoma	#N/A	0	#N/A	#N/A	#N/A	#N/A	EPN_ST_SE	EPN_ST_SE	'1	0.00057
9533774066_R02C02	GSM1593595&GSM2404795	GSE65362&GSE90496	Frozen	IlluminaHumanMethylation450k	1	M	52	posterior fossa	#N/A	Subependymoma	#N/A	0	#N/A	#N/A	#N/A	#N/A	EPN_PF_SE	EPN_PF_SE	'1	0.00022
9533774057_R02C02	GSM1593647&GSM2404796	GSE65362&GSE90496	Frozen	IlluminaHumanMethylation450k	1	F	49	spinal	#N/A	Subependymoma	#N/A	#N/A	#N/A	#N/A	#N/A	#N/A	EPN_SPINE_SE	EPN_SPINE_SE_A	'1	0.00068
9533774066_R02C01	GSM1593591&GSM2404797	GSE65362&GSE90496	Frozen	IlluminaHumanMethylation450k	1	M	52	posterior fossa	#N/A	Subependymoma	#N/A	0	#N/A	#N/A	#N/A	#N/A	EPN_PF_SE	EPN_PF_SE	'1	0.00012
9533774066_R04C01	GSM1593596&GSM2404798	GSE65362&GSE90496	Frozen	IlluminaHumanMethylation450k	1	M	56	posterior fossa	#N/A	Subependymoma	#N/A	0	#N/A	#N/A	#N/A	#N/A	EPN_PF_SE	EPN_PF_SE	'1	0.00017
9533774066_R01C01	GSM1593650&GSM2404799	GSE65362&GSE90496	Frozen	IlluminaHumanMethylation450k	1	M	25	#N/A	#N/A	Subependymoma	#N/A	0	#N/A	#N/A	#N/A	#N/A	EPN_ST_SE	EPN_ST_SE	'1	0.00019
9533774066_R06C01	GSM1593597&GSM2404800	GSE65362&GSE90496	Frozen	IlluminaHumanMethylation450k	1	M	68	posterior fossa	#N/A	Subependymoma	#N/A	0	#N/A	#N/A	#N/A	#N/A	EPN_PF_SE	EPN_PF_SE	'1	0.00029
9533774057_R06C02	GSM1593592&GSM2404801	GSE65362&GSE90496	Frozen	IlluminaHumanMethylation450k	1	M	56	posterior fossa	#N/A	Subependymoma	#N/A	0	#N/A	#N/A	#N/A	#N/A	EPN_PF_SE	EPN_PF_SE	'1	0.00028
9533774057_R01C02	GSM1593561&GSM2404802	GSE65362&GSE90496&GSE184900	Frozen	IlluminaHumanMethylation450k	1	M	66	#N/A	#N/A	Myxopapillary ependymoma	#N/A	#N/A	#N/A	#N/A	#N/A	#N/A	EPN_MPE	EPN_MPE_A	'0.81	0.00023
9533774057_R04C02	GSM1593567&GSM2404803	GSE65362&GSE90496&GSE184900	Frozen	IlluminaHumanMethylation450k	1	F	34	spinal	#N/A	Myxopapillary ependymoma	#N/A	#N/A	#N/A	#N/A	1	#N/A	EPN_MPE	EPN_MPE_A	'0.95	0.00062
9533774057_R05C02	GSM1593562&GSM2404804	GSE65362&GSE90496&GSE184900	Frozen	IlluminaHumanMethylation450k	1	M	55	spinal	#N/A	Myxopapillary ependymoma	#N/A	#N/A	#N/A	#N/A	1	#N/A	EPN_MPE	EPN_MPE_A	'1	0.00025
9533774066_R05C02	GSM1593564&GSM2404805	GSE65362&GSE90496&GSE184900	Frozen	IlluminaHumanMethylation450k	1	M	29	supratentorial	#N/A	Myxopapillary ependymoma	#N/A	#N/A	#N/A	#N/A	1	#N/A	EPN_MPE	EPN_MPE_A	'1	0.00025
9533774066_R05C01	GSM1593566&GSM2404806	GSE65362&GSE90496&GSE184900	Frozen	IlluminaHumanMethylation450k	1	M	58	spinal	#N/A	Myxopapillary ependymoma	#N/A	#N/A	#N/A	#N/A	#N/A	#N/A	EPN_MPE	EPN_MPE_A	'0.95	0.00011
9533774066_R04C02	GSM1593594&GSM2404807	GSE65362&GSE90496	Frozen	IlluminaHumanMethylation450k	1	M	69	posterior fossa	#N/A	Subependymoma	#N/A	0	#N/A	#N/A	#N/A	#N/A	EPN_PF_SE	EPN_PF_SE	'1	0.00022
9533774066_R06C02	GSM1593593&GSM2404808	GSE65362&GSE90496	Frozen	IlluminaHumanMethylation450k	1	M	76	posterior fossa	#N/A	Subependymoma	#N/A	0	#N/A	#N/A	#N/A	#N/A	EPN_PF_SE	EPN_PF_SE	'1	0.00035
9533774046_R03C02	GSM1593420&GSM2404817&GSM3271788	GSE65362&GSE90496&GSE117130	FFPE	IlluminaHumanMethylation450k	2	F	50	posterior fossa	STR	Ependymoma	#N/A	0	0	23	1	11	EPN_PFB	EPN_PFB_1	'1	0.0054
9533774046_R05C02	GSM1593410&GSM2404818&GSM3271789	GSE65362&GSE90496&GSE117130	FFPE	IlluminaHumanMethylation450k	2	F	45	posterior fossa	GTR	Ependymoma	#N/A	0	0	121	0	121	EPN_PFB	EPN_PFB_1	'1	0.0091
9533774033_R01C02	GSM2404828	GSE90496	FFPE	IlluminaHumanMethylation450k	1	M	58	posterior fossa	#N/A	Subependymoma	#N/A	#N/A	#N/A	#N/A	#N/A	#N/A	EPN_PF_SE	EPN_PF_SE	'1	0.0003
9533774041_R05C01	GSM2404832	GSE90496	FFPE	IlluminaHumanMethylation450k	2	M	70	spinal	#N/A	Ependymoma	#N/A	#N/A	#N/A	#N/A	#N/A	#N/A	EPN_SPINE	EPN_SPINE	'1	0.00094
9533774101_R03C02	GSM1593411&GSM2404855&GSM3271792	GSE65362&GSE90496&GSE117130	FFPE	IlluminaHumanMethylation450k	2	F	29	posterior fossa	GTR	Ependymoma	#N/A	0	0	38	0	38	EPN_PFB	EPN_PFB_3	'1	0.00089
9533774102_R04C02	GSM1593413&GSM2404856&GSM3271851	GSE65362&GSE90496&GSE117130	FFPE	IlluminaHumanMethylation450k	2	M	41	posterior fossa	GTR	Ependymoma	#N/A	0	0	49	0	49	EPN_PFB	EPN_PFB_2	'1	0.013
9534104006_R03C02	GSM1593587&GSM2404857	GSE65362&GSE90496	FFPE	IlluminaHumanMethylation450k	2	F	59	posterior fossa	GTR	Ependymoma	#N/A	0	0	54	0	54	EPN_PF_SE	EPN_PF_SE	'0.98	0.00089
9533774101_R05C02	GSM1593589&GSM2404858	GSE65362&GSE90496	FFPE	IlluminaHumanMethylation450k	2	M	63	posterior fossa	GTR	Ependymoma	#N/A	0	0	74	0	74	EPN_PF_SE	EPN_PF_SE	'0.97	0.0046
9533774106_R05C02	GSM1593423&GSM2404859&GSM3271797	GSE65362&GSE90496&GSE117130	FFPE	IlluminaHumanMethylation450k	2	F	17	posterior fossa	STR	Ependymoma	#N/A	1	0	41	0	41	EPN_PFB	EPN_PFB_2	'1	0.0012
9533774102_R02C02	GSM1593415&GSM2404860&GSM3271794	GSE65362&GSE90496&GSE117130	FFPE	IlluminaHumanMethylation450k	3	F	17	posterior fossa	GTR	Anaplastic ependymoma III	#N/A	1	0	63	0	63	EPN_PFB	EPN_PFB_3	'1	0.0021
9533774101_R01C01	GSM1593422&GSM2404861&GSM3271790	GSE65362&GSE90496&GSE117130	FFPE	IlluminaHumanMethylation450k	2	M	39	posterior fossa	STR	Ependymoma	#N/A	1	0	301	0	301	EPN_PFB	EPN_PFB_1	'1	0.0033
9533774106_R01C01	GSM1593590&GSM2404862	GSE65362&GSE90496	FFPE	IlluminaHumanMethylation450k	2	F	61	posterior fossa	STR	Ependymoma	#N/A	1	0	107	1	101	EPN_PF_SE	EPN_PF_SE	'1	0.0033
9533774101_R03C01	GSM1593409&GSM2404863&GSM3271791	GSE65362&GSE90496&GSE117130	FFPE	IlluminaHumanMethylation450k	2	F	38	posterior fossa	GTR	Ependymoma	#N/A	0	0	97	0	97	EPN_PFB	EPN_PFB_1	'1	0.0094
9533774106_R04C01	GSM1593588&GSM2404864	GSE65362&GSE90496	FFPE	IlluminaHumanMethylation450k	2	M	39	posterior fossa	GTR	Ependymoma	#N/A	0	#N/A	167	1	72	EPN_PF_SE	EPN_PF_SE	'1	0.0068
9533774102_R05C01	GSM1593412&GSM2404865&GSM3271795	GSE65362&GSE90496&GSE117130	FFPE	IlluminaHumanMethylation450k	2	F	39	posterior fossa	GTR	Ependymoma	#N/A	0	0	86	1	81	EPN_PFB	EPN_PFB_1	'1	0.00092
9533774102_R06C01	GSM1593419&GSM2404866&GSM3271796	GSE65362&GSE90496&GSE117130	FFPE	IlluminaHumanMethylation450k	2	M	36	posterior fossa	STR	Ependymoma	#N/A	1	0	6	1	4	EPN_PFB	EPN_PFB_1	'1	0.00076
9296930094_R02C01	GSM2404875&GSM1593189&GSM2791915	GSE90496&GSE65362&GSE104210	FFPE	IlluminaHumanMethylation450k	3	M	5	#N/A	GTR	Anaplastic ependymoma III	0	1	1	98.16	1	62.28	EPN_PFA	EPN_PFA_1F	'1	0.00023
9968646139_R02C02	GSM1593429&GSM2404892&GSM3271827	GSE65362&GSE90496&GSE117130	Frozen	IlluminaHumanMethylation450k	3	M	31	posterior fossa	GTR	Anaplastic ependymoma III	#N/A	1	0	47	0	47	EPN_PFB	EPN_PFB_3	'1	0.00014
9968646139_R04C02	GSM1593559&GSM2404893	GSE65362&GSE90496	Frozen	IlluminaHumanMethylation450k	3	M	1	supratentorial	GTR	Anaplastic ependymoma III	#N/A	#N/A	#N/A	#N/A	#N/A	#N/A	EPN_YAP	EPN_YAP	'1	9.1e-05
9968646156_R05C01	GSM1593601&GSM2404896	GSE65362&GSE90496	Frozen	IlluminaHumanMethylation450k	2	M	39	posterior fossa	GTR	Ependymoma	#N/A	0	0	3	0	3	EPN_PF_SE	EPN_PF_SE	'1	0.0074
9968646155_R06C02	GSM1593442&GSM2404897&GSM3271829	GSE65362&GSE90496&GSE117130	Frozen	IlluminaHumanMethylation450k	2	F	49	posterior fossa	STR	Ependymoma	#N/A	1	0	61	0	61	EPN_PFB	EPN_PFB_3	'1	0.00082
9968646156_R02C02	GSM1593438&GSM2404898&GSM3271830	GSE65362&GSE90496&GSE117130	Frozen	IlluminaHumanMethylation450k	3	F	11	posterior fossa	STR	Anaplastic ependymoma III	#N/A	1	0	58	0	58	EPN_PFB	EPN_PFB_3	'1	0.013
9968646155_R05C01	GSM1593435&GSM2404900&GSM3271828	GSE65362&GSE90496&GSE117130	Frozen	IlluminaHumanMethylation450k	2	F	27	posterior fossa	GTR	Ependymoma	#N/A	1	0	41	0	41	EPN_PFB	EPN_PFB_5	'1	0.0016
9968646156_R03C02	GSM1593436&GSM2404901&GSM3271832	GSE65362&GSE90496&GSE117130	Frozen	IlluminaHumanMethylation450k	3	F	29	posterior fossa	GTR	Anaplastic ependymoma III	#N/A	1	0	34	0	34	EPN_PFB	EPN_PFB_5	'1	0.0047
9968646156_R03C01	GSM1593448&GSM2404902&GSM3271831	GSE65362&GSE90496&GSE117130	Frozen	IlluminaHumanMethylation450k	2	F	25	posterior fossa	GTR	Ependymoma	#N/A	1	0	20	0	20	EPN_PFB	EPN_PFB_2	'1	0.0031
9968646165_R01C02	GSM2404913	GSE90496	FFPE	IlluminaHumanMethylation450k	1	F	43	spinal	#N/A	Subependymoma	#N/A	#N/A	#N/A	#N/A	#N/A	#N/A	EPN_SPINE_SE	EPN_SPINE_SE_A	'0.99	0.001
9969477003_R01C02	GSM1593558&GSM2404924	GSE65362&GSE90496	Frozen	IlluminaHumanMethylation450k	3	F	1	supratentorial	GTR	Anaplastic ependymoma III	#N/A	1	0	10	0	10	EPN_YAP	EPN_YAP	'1	0.0013
9968646098_R06C01	GSM1593453&GSM2404928&GSM3271819	GSE65362&GSE90496&GSE117130	Frozen	IlluminaHumanMethylation450k	2	M	25	posterior fossa	STR	Ependymoma	#N/A	1	0	10	0	10	EPN_PFB	EPN_PFB_1	'0.94	0.0021
9968646096_R04C02	GSM1593447&GSM2404929&GSM3271814	GSE65362&GSE90496&GSE117130	Frozen	IlluminaHumanMethylation450k	3	F	41	posterior fossa	GTR	Anaplastic ependymoma III	#N/A	1	0	64	0	64	EPN_PFB	EPN_PFB_2	'1	0.00064
9968646096_R05C02	GSM1593455&GSM2404930&GSM3271815	GSE65362&GSE90496&GSE117130	Frozen	IlluminaHumanMethylation450k	3	F	23	posterior fossa	STR	Anaplastic ependymoma III	#N/A	1	0	54	0	54	EPN_PFB	EPN_PFB_1	'0.99	0.00072
9968646098_R03C02	GSM1593433&GSM2404931&GSM3271818	GSE65362&GSE90496&GSE117130	Frozen	IlluminaHumanMethylation450k	3	M	10	posterior fossa	STR	Anaplastic ependymoma III	#N/A	1	0	47	0	47	EPN_PFB	EPN_PFB_4	'1	0.00035
9968646096_R06C02	GSM1593444&GSM2404932&GSM3271816	GSE65362&GSE90496&GSE117130	Frozen	IlluminaHumanMethylation450k	2	F	31	posterior fossa	GTR	Ependymoma	#N/A	1	0	27	0	27	EPN_PFB	EPN_PFB_3	'1	0.00066
9969477017_R02C01	GSM2404996	GSE90496	FFPE	IlluminaHumanMethylation450k	2	M	74	spinal	#N/A	Ependymoma	#N/A	#N/A	#N/A	#N/A	#N/A	#N/A	EPN_SPINE	EPN_SPINE	'1	0.00023
9969477055_R02C02	GSM2405021&GSM3271833	GSE90496&GSE117130	FFPE	IlluminaHumanMethylation450k	2	M	10	posterior fossa	#N/A	Ependymoma	#N/A	#N/A	#N/A	#N/A	#N/A	#N/A	EPN_PFB	EPN_PFB_1	'1	0.00037
9969477057_R01C02	GSM2405023	GSE90496	FFPE	IlluminaHumanMethylation450k	3	F	8	posterior fossa	#N/A	Anaplastic ependymoma III	#N/A	#N/A	#N/A	#N/A	#N/A	#N/A	EPN_PFB	EPN_PFB_1	'0.99	0.00049
9969477057_R02C02	GSM2405024&GSM3271834	GSE90496&GSE117130	FFPE	IlluminaHumanMethylation450k	3	M	#N/A	posterior fossa	#N/A	Anaplastic ependymoma III	#N/A	#N/A	#N/A	#N/A	#N/A	#N/A	EPN_PFB	EPN_PFB_2	'1	0.00015
9969477079_R05C01	GSM2405039	GSE90496	FFPE	IlluminaHumanMethylation450k	2	M	66	spinal	#N/A	Ependymoma	#N/A	#N/A	#N/A	#N/A	#N/A	#N/A	EPN_SPINE	EPN_SPINE	'0.99	0.00013
9969477100_R01C02	GSM2405068	GSE90496&GSE184900	FFPE	IlluminaHumanMethylation450k	1	M	33	spinal	GTR	Myxopapillary ependymoma	#N/A	#N/A	#N/A	#N/A	#N/A	#N/A	EPN_MPE	EPN_MPE_B	'1	0.0003
9969477098_R02C01	GSM1593405&GSM2405078&GSM2792183	GSE65362&GSE90496&GSE104210	Frozen	IlluminaHumanMethylation450k	3	F	2	posterior fossa	STR	Anaplastic ependymoma III	#N/A	1	0	3	0	3	EPN_PFA	EPN_PFA_1A	'0.58	0.00065
9969477098_R03C01	GSM1593396&GSM2405079&GSM2791959	GSE65362&GSE90496&GSE104210	Frozen	IlluminaHumanMethylation450k	2	F	8	posterior fossa	GTR	Ependymoma	#N/A	1	0	18	1	12	EPN_PFA	EPN_PFA_1C	'0.99	0.00057
9969477098_R01C01	GSM2405080	GSE90496	Frozen	IlluminaHumanMethylation450k	#N/A	F	#N/A	#N/A	#N/A	Ependymoma, RELA fusion-positive	#N/A	#N/A	#N/A	#N/A	#N/A	#N/A	EPN_ST_ZFTA	EPN_ST_ZFTA_RELA_A	'0.95	0.00062
9855358001_R05C01	GSM2405103	GSE90496	FFPE	IlluminaHumanMethylation450k	2	M	58	posterior fossa	#N/A	Ependymoma	#N/A	#N/A	#N/A	#N/A	#N/A	#N/A	EPN_SPINE	EPN_SPINE	'1	0.00015
9855358001_R02C01	GSM2405108	GSE90496	FFPE	IlluminaHumanMethylation450k	2	F	57	spinal	#N/A	Ependymoma	#N/A	#N/A	#N/A	#N/A	#N/A	#N/A	EPN_SPINE	EPN_SPINE	'1	0.00078
9878820030_R02C01	GSM2405158	GSE90496&GSE184900	FFPE	IlluminaHumanMethylation450k	1	M	39	spinal	#N/A	Myxopapillary ependymoma	#N/A	#N/A	#N/A	#N/A	#N/A	#N/A	EPN_MPE	EPN_MPE_A	'1	0.0009
9878820104_R01C02	GSM2405181	GSE90496&GSE184900	FFPE	IlluminaHumanMethylation450k	2	F	33	spinal	#N/A	Tanycytic ependymoma II	#N/A	#N/A	#N/A	#N/A	#N/A	#N/A	EPN_MPE	EPN_MPE_B	'1	0.00068
9878820138_R03C01	GSM2405201&GSM3271813	GSE90496&GSE117130	Frozen	IlluminaHumanMethylation450k	2	#N/A	#N/A	posterior fossa	#N/A	Ependymoma	#N/A	#N/A	#N/A	#N/A	#N/A	#N/A	EPN_PFB	EPN_PFB_1	'1	0.001
10006823069_R02C02	GSM2940754	GSE109379	FFPE	IlluminaHumanMethylation450k	#N/A	M	62	#N/A	#N/A	Glioblastoma, IDH-wildtype	#N/A	#N/A	#N/A	#N/A	#N/A	#N/A	EPN_ST_ZFTA	EPN_ST_ZFTA_RELA_A	'1	0.00039
10006823132_R05C02	GSM2940776	GSE109379	FFPE	IlluminaHumanMethylation450k	3	F	2.1	posterior fossa	GTR	Anaplastic ependymoma III	0	1	1	17.64	1	9.6	EPN_PFA	EPN_PFA_2A	'0.88	0.00062
10006823141_R04C01	GSM2940780	GSE109379	FFPE	IlluminaHumanMethylation450k	3	M	8.8	spinal	GTR	Anaplastic ependymoma III	0	1	1	67.8	1	13.2	EPN_PFA	EPN_PFA_1C	'1	0.00027
10006823144_R02C02	GSM2940784	GSE109379&GSE184900	FFPE	IlluminaHumanMethylation450k	2	M	59	spinal	GTR	Ependymoma	#N/A	#N/A	#N/A	#N/A	#N/A	#N/A	EPN_MPE	EPN_MPE_B	'1	0.00018
200325530023_R01C02	GSM2940825	GSE109379	FFPE	IlluminaHumanMethylation450k	#N/A	M	12	#N/A	#N/A	Embryonal tumour with multilayered rosettes, NOS	#N/A	#N/A	#N/A	#N/A	#N/A	#N/A	EPN_ST_ZFTA	EPN_ST_ZFTA_FUS_D	'0.98	0.008
200325530166_R02C02	GSM2940851&GSM6630053	GSE109379&GSE215240	FFPE	IlluminaHumanMethylation450k	3	F	6	#N/A	#N/A	Anaplastic ependymoma III	#N/A	#N/A	#N/A	#N/A	#N/A	#N/A	EPN_PFA	EPN_PFA_1C	'1	0.00054
200325530166_R04C02	GSM2940854&GSM3271669&GSM6629181	GSE109379&GSE117130&GSE215240	FFPE	IlluminaHumanMethylation450k	2	M	6	posterior fossa	#N/A	Ependymoma	#N/A	1	0	61	#N/A	#N/A	EPN_PFB	EPN_PFB_4	'1	0.00022
200360420062_R04C01	GSM2940862	GSE109379	FFPE	IlluminaHumanMethylation450k	2	#N/A	58	spinal	#N/A	Ependymoma	#N/A	#N/A	#N/A	#N/A	#N/A	#N/A	EPN_SPINE	EPN_SPINE	'1	0.00012
200362700204_R04C01	GSM2940881	GSE109379	FFPE	IlluminaHumanMethylation450k	#N/A	M	2	posterior fossa	#N/A	Ependymoma	#N/A	#N/A	#N/A	#N/A	#N/A	#N/A	EPN_PFA	EPN_PFA_1B	'0.74	0.00017
200394870069_R04C02	GSM2940889&GSM6629699	GSE109379&GSE215240	FFPE	IlluminaHumanMethylation450k	3	F	1	posterior fossa	GTR	Anaplastic ependymoma III	#N/A	1	0	36	0	36	EPN_PFA	EPN_PFA_1A	'1	0.00072
200397540001_R03C01	GSM2940904&GSM6629291	GSE109379&GSE215240	FFPE	IlluminaHumanMethylation450k	3	M	6	posterior fossa	GTR	Anaplastic ependymoma III	#N/A	1	1	41	1	18	EPN_PFA	EPN_PFA_1C	'1	0.00021
200397540001_R04C02	GSM2940907&GSM6629348	GSE109379&GSE215240	FFPE	IlluminaHumanMethylation450k	3	M	0	posterior fossa	GTR	Anaplastic ependymoma III	#N/A	1	0	46	1	4	EPN_ST_ZFTA	EPN_ST_ZFTA_FUS_C	'1	0.00016
200406080086_R03C01	GSM2940923	GSE109379&GSE184900	FFPE	IlluminaHumanMethylation450k	2	F	67	spinal	GTR	Ependymoma	#N/A	#N/A	#N/A	3	0	3	EPN_MPE	EPN_MPE_B	'1	0.00053
3998523018_R03C01	GSM2940935	GSE109379&GSE184900	FFPE	IlluminaHumanMethylation450k	#N/A	M	34	spinal	#N/A	Myxopapillary ependymoma	#N/A	#N/A	#N/A	#N/A	#N/A	#N/A	EPN_MPE	EPN_MPE_B	'1	0.00015
3998523022_R05C02	GSM2940944	GSE109379&GSE184900	FFPE	IlluminaHumanMethylation450k	2	M	14	spinal	#N/A	Ependymoma	#N/A	#N/A	#N/A	#N/A	#N/A	#N/A	EPN_MPE	EPN_MPE_B	'1	0.0002
3998523032_R02C02	GSM2940962&GSM6629591	GSE109379&GSE215240	FFPE	IlluminaHumanMethylation450k	3	F	6	posterior fossa	GTR	Anaplastic ependymoma III	#N/A	1	0	43	0	43	EPN_PFA	EPN_PFA_2B	'1	0.00052
3998523032_R03C01	GSM2940963	GSE109379	FFPE	IlluminaHumanMethylation450k	#N/A	F	75	#N/A	#N/A	Ependymoma	#N/A	#N/A	#N/A	#N/A	#N/A	#N/A	EPN_SPINE_SE	EPN_SPINE_SE_B	'1	0.00071
3998523056_R06C02	GSM2940973	GSE109379	FFPE	IlluminaHumanMethylation450k	#N/A	F	59	supratentorial	#N/A	Subependymoma	#N/A	#N/A	#N/A	#N/A	#N/A	#N/A	EPN_ST_SE	EPN_ST_SE	'1	0.00059
3998523057_R06C02	GSM2940982&GSM6629444	GSE109379&GSE215240	FFPE	IlluminaHumanMethylation450k	#N/A	F	13	supratentorial	STR	Anaplastic ependymoma III	#N/A	1	0	39	0	39	EPN_ST_ZFTA	EPN_ST_ZFTA_RELA_A	'1	0.00081
3998546128_R05C01	GSM2940993	GSE109379	FFPE	IlluminaHumanMethylation450k	#N/A	M	5	#N/A	#N/A	Anaplastic astrocytoma, IDH-wildtype	#N/A	#N/A	#N/A	#N/A	#N/A	#N/A	EPN_ST_ZFTA	EPN_ST_ZFTA_RELA_A	'1	0.00032
3998567087_R04C02	GSM2941021&GSM6629585	GSE109379&GSE215240&GSE184900	FFPE	IlluminaHumanMethylation450k	2	M	10.8	posterior fossa	GTR	Ependymoma	#N/A	1	0	70	0	70	EPN_MPE	EPN_MPE_A	'0.77	0.0002
3998568166_R02C02	GSM2941035	GSE109379	FFPE	IlluminaHumanMethylation450k	3	#N/A	3	posterior fossa	GTR	Anaplastic ependymoma III	0	1	0	58.8	1	5.88	EPN_PFA	EPN_PFA_2B	'0.95	0.00056
3998909051_R04C02	GSM2941062&GSM3271701	GSE109379&GSE117130	FFPE	IlluminaHumanMethylation450k	#N/A	F	53	posterior fossa	#N/A	Ependymoma	#N/A	#N/A	#N/A	#N/A	#N/A	#N/A	EPN_PFB	EPN_PFB_5	'1	0.001
3998909062_R04C01	GSM2941068	GSE109379	FFPE	IlluminaHumanMethylation450k	#N/A	F	56	#N/A	#N/A	Subependymoma	#N/A	#N/A	#N/A	#N/A	#N/A	#N/A	EPN_PF_SE	EPN_PF_SE	'1	0.00084
3998909182_R02C01	GSM2941102	GSE109379	FFPE	IlluminaHumanMethylation450k	2	M	46	#N/A	#N/A	Ependymoma	#N/A	#N/A	#N/A	#N/A	#N/A	#N/A	EPN_SPINE	EPN_SPINE	'1	0.00074
3998998164_R06C01	GSM2941141	GSE109379&GSE184900	FFPE	IlluminaHumanMethylation450k	#N/A	#N/A	71	spinal	#N/A	Paraganglioma	#N/A	#N/A	#N/A	#N/A	#N/A	#N/A	EPN_MPE	EPN_MPE_A	'0.73	0.00066
3998998164_R06C02	GSM2941142	GSE109379&GSE184900	FFPE	IlluminaHumanMethylation450k	#N/A	F	43	spinal	GTR	Myxopapillary ependymoma	#N/A	#N/A	#N/A	56.4	0	56.4	EPN_MPE	EPN_MPE_B	'1	0.0037
3999078079_R05C01	GSM2941169	GSE109379	FFPE	IlluminaHumanMethylation450k	#N/A	M	2	posterior fossa	#N/A	Anaplastic ependymoma III	#N/A	#N/A	#N/A	#N/A	#N/A	#N/A	EPN_PFA	EPN_PFA_2B	'0.99	0.0019
3999095103_R05C01	GSM2941198	GSE109379	FFPE	IlluminaHumanMethylation450k	3	F	1	supratentorial	GTR	Anaplastic ependymoma III	0	0	0	49.56	0	49.56	EPN_ST_ZFTA	EPN_ST_ZFTA_RELA_A	'1	0.00081
3999095104_R04C02	GSM2941204	GSE109379	FFPE	IlluminaHumanMethylation450k	#N/A	F	1	supratentorial	#N/A	Anaplastic ependymoma III	#N/A	#N/A	#N/A	#N/A	#N/A	#N/A	EPN_ST_ZFTA	EPN_ST_ZFTA_FUS_C	'1	0.00077
3999095104_R05C02	GSM2941205	GSE109379	FFPE	IlluminaHumanMethylation450k	#N/A	F	21	posterior fossa	#N/A	Ependymoma	#N/A	#N/A	#N/A	#N/A	#N/A	#N/A	EPN_PFB	EPN_PFB_2	'0.99	0.0011
3999543050_R02C01	GSM2941223&GSM3271714	GSE109379&GSE117130	FFPE	IlluminaHumanMethylation450k	#N/A	M	53	posterior fossa	#N/A	Ependymoma	#N/A	#N/A	#N/A	#N/A	#N/A	#N/A	EPN_PFB	EPN_PFB_1	'1	0.0002
3999547142_R05C02	GSM2941236	GSE109379	FFPE	IlluminaHumanMethylation450k	#N/A	M	8	#N/A	#N/A	CNS embryonal tumour, NOS	#N/A	#N/A	#N/A	#N/A	#N/A	#N/A	EPN_ST_ZFTA	EPN_ST_ZFTA_FUS_D	'0.94	0.00037
3999875076_R05C01	GSM2941315	GSE109379	FFPE	IlluminaHumanMethylation450k	2	F	53	#N/A	#N/A	Ependymoma	#N/A	#N/A	#N/A	#N/A	#N/A	#N/A	EPN_SPINE	EPN_SPINE	'1	0.00069
9340996058_R06C01	GSM1593544&GSM2941334	GSE65362&GSE109379	FFPE	IlluminaHumanMethylation450k	3	M	2.9	supratentorial	GTR	Anaplastic ependymoma III	0	1	0	74.04	1	57	EPN_ST_ZFTA	EPN_ST_ZFTA_FUS_C	'1	0.0026
9406921148_R01C01	GSM2941378	GSE109379&GSE184900	FFPE	IlluminaHumanMethylation450k	2	F	73	spinal	GTR	Ependymoma	#N/A	#N/A	#N/A	81	0	81	EPN_MPE	EPN_MPE_B	'1	0.00063
9406921148_R02C01	GSM2941379	GSE109379	FFPE	IlluminaHumanMethylation450k	#N/A	M	10	posterior fossa	#N/A	Anaplastic ependymoma III	#N/A	#N/A	#N/A	#N/A	#N/A	#N/A	EPN_PFA	EPN_PFA_1C	'1	0.00022
9420867051_R01C01	GSM2941396	GSE109379	FFPE	IlluminaHumanMethylation450k	#N/A	F	39	#N/A	#N/A	Gliosarcoma, IDH-wildtype	#N/A	#N/A	#N/A	#N/A	#N/A	#N/A	EPN_ST_ZFTA	EPN_ST_ZFTA_FUS_E	'0.19	0.0037
9422493151_R05C02	GSM2941408	GSE109379	FFPE	IlluminaHumanMethylation450k	#N/A	M	9	posterior fossa	#N/A	Anaplastic ependymoma III	#N/A	#N/A	#N/A	#N/A	#N/A	#N/A	EPN_PFA	EPN_PFA_1C	'0.94	0.00047
9513149129_R03C01	GSM2941438	GSE109379&GSE184900	FFPE	IlluminaHumanMethylation450k	2	F	58	spinal	#N/A	Ependymoma	#N/A	#N/A	#N/A	#N/A	#N/A	#N/A	EPN_MPE	EPN_MPE_B	'1	0.0099
9611519051_R02C01	GSM2941507	GSE109379	FFPE	IlluminaHumanMethylation450k	#N/A	M	2	posterior fossa	#N/A	Anaplastic ependymoma III	#N/A	#N/A	#N/A	#N/A	#N/A	#N/A	EPN_PFA	EPN_PFA_2A	'1	0.00064
9647455233_R01C01	GSM2941512	GSE109379	FFPE	IlluminaHumanMethylation450k	#N/A	F	27	supratentorial	#N/A	Glioblastoma, IDH-wildtype	#N/A	#N/A	#N/A	#N/A	#N/A	#N/A	EPN_PFA	EPN_PFA_2B	'0.42	0.00053
9721366149_R02C01	GSM2941526	GSE109379	FFPE	IlluminaHumanMethylation450k	3	M	6	posterior fossa	GTR	Anaplastic ependymoma III	0	1	0	10.68	0	10.68	EPN_PFA	EPN_PFA_1F	'1	0.00019
9721366149_R05C02	GSM2941530	GSE109379	FFPE	IlluminaHumanMethylation450k	#N/A	F	9	supratentorial	#N/A	Anaplastic ependymoma III	#N/A	#N/A	#N/A	#N/A	#N/A	#N/A	EPN_ST_ZFTA	EPN_ST_ZFTA_RELA_A	'1	0.00064
9878820021_R02C02	GSM2941630	GSE109379	FFPE	IlluminaHumanMethylation450k	2	F	2.3	posterior fossa	STR	Ependymoma	0	1	0	39.84	0	39.84	EPN_PFA	EPN_PFA_1E	'0.85	0.0006
9878820122_R06C02	GSM2941636	GSE109379	FFPE	IlluminaHumanMethylation450k	#N/A	M	3	posterior fossa	#N/A	Anaplastic ependymoma III	#N/A	#N/A	#N/A	#N/A	#N/A	#N/A	EPN_PFA	EPN_PFA_2B	'0.87	0.0017
9878820140_R01C02	GSM2941642	GSE109379	FFPE	IlluminaHumanMethylation450k	#N/A	F	47	#N/A	#N/A	Astroblastoma	#N/A	#N/A	#N/A	#N/A	#N/A	#N/A	EPN_ST_ZFTA	EPN_ST_ZFTA_RELA_A	'0.99	0.00063
9878820140_R02C01	GSM2941643	GSE109379&GSE184900	FFPE	IlluminaHumanMethylation450k	2	F	72	spinal	GTR	Ependymoma	#N/A	#N/A	#N/A	#N/A	#N/A	#N/A	EPN_MPE	EPN_MPE_B	'1	0.00055
9878827227_R02C02	GSM2941676	GSE109379	FFPE	IlluminaHumanMethylation450k	2	M	30	#N/A	#N/A	Ependymoma	#N/A	#N/A	#N/A	#N/A	#N/A	#N/A	EPN_SPINE	EPN_SPINE	'1	0.00011
9878827227_R05C01	GSM2941679	GSE109379	FFPE	IlluminaHumanMethylation450k	2	F	31	spinal	#N/A	Ependymoma	#N/A	#N/A	#N/A	#N/A	#N/A	#N/A	EPN_SPINE	EPN_SPINE	'1	0.00073
9878827227_R06C01	GSM2941680	GSE109379	FFPE	IlluminaHumanMethylation450k	2	F	29	spinal	#N/A	Ependymoma	#N/A	#N/A	#N/A	#N/A	#N/A	#N/A	EPN_SPINE	EPN_SPINE	'1	0.0013
9878827239_R03C01	GSM2941684	GSE109379&GSE184900	FFPE	IlluminaHumanMethylation450k	2	M	48	spinal	GTR	Ependymoma	#N/A	#N/A	#N/A	21	0	21	EPN_MPE	EPN_MPE_B	'1	0.00026
9969477065_R04C01	GSM2941760	GSE109379	FFPE	IlluminaHumanMethylation450k	#N/A	F	12	posterior fossa	#N/A	Ependymoma	#N/A	#N/A	#N/A	#N/A	#N/A	#N/A	EPN_SPINE_SE	EPN_SPINE_SE_B	'0.96	0.00074
9969477086_R05C01	GSM2941776&GSM2941777	GSE109379&GSE109379	FFPE	IlluminaHumanMethylation450k	#N/A	F	42	#N/A	#N/A	Subependymoma	#N/A	#N/A	#N/A	#N/A	#N/A	#N/A	EPN_PF_SE	EPN_PF_SE	'1	0.00075
9969477100_R04C02	GSM2941787	GSE109379	FFPE	IlluminaHumanMethylation450k	#N/A	M	6	posterior fossa	#N/A	Anaplastic ependymoma III	#N/A	#N/A	#N/A	#N/A	#N/A	#N/A	EPN_PFA	EPN_PFA_1C	'0.98	0.00021
9969477107_R03C01	GSM2941798	GSE109379	FFPE	IlluminaHumanMethylation450k	#N/A	F	9	#N/A	#N/A	Anaplastic ependymoma III	#N/A	#N/A	#N/A	#N/A	#N/A	#N/A	EPN_ST_ZFTA	EPN_ST_ZFTA_RELA_A	'1	0.00087
200325530067_R01C01	Heidelberg	#N/A	#N/A	IlluminaHumanMethylation450k	3	M	18.14	spinal	GTR	Ependymoma III	1	1	0	111	1	31	EPN_SPINE_MYCN	EPN_SPINE_MYCN	'1	0.00013
200362700166_R01C02	Heidelberg	#N/A	#N/A	IlluminaHumanMethylation450k	2	F	32	spinal	STR	Ependymoma	1	1	1	46	1	34	EPN_SPINE_MYCN	EPN_SPINE_MYCN	'1	0.0006
3999543047_R03C02	Heidelberg	#N/A	#N/A	IlluminaHumanMethylation450k	3	M	34	spinal	STR	Anaplastic Ependymoma	1	1	1	19	1	4	EPN_SPINE_MYCN	EPN_SPINE_MYCN	'1	0.00011
100973330057_R01C02	GSM3143519	GSE114523	#N/A	IlluminaHumanMethylation450k	1	F	59	supratentorial	STR	Pilocytic astrocytoma I	#N/A	0	0	110	0	110	EPN_SPINE	EPN_SPINE	'1	0.00069
100973330057_R02C01	GSM3143518	GSE114523	#N/A	IlluminaHumanMethylation450k	2	F	36	spinal	GTR	Ependymoma II	#N/A	0	0	0	0	0	EPN_SPINE	EPN_SPINE	'1	0.00084
100973330057_R03C01	GSM7017656	GSE114523&GSE224218	Frozen	IlluminaHumanMethylation450k	2	F	65	posterior fossa	GTR	Ependymoma II	#N/A	0	0	0	0	0	EPN_PFB	EPN_PFB_1	'0.99	0.00084
100973330057_R03C02	GSM3143521	GSE114523	#N/A	IlluminaHumanMethylation450k	3	M	11	posterior fossa	STR	Anaplastic ependymoma III	#N/A	1	0	1	0	1	EPN_PFA	EPN_PFA_1C	'1	0.0002
100973330057_R05C01	Japan	#N/A	#N/A	IlluminaHumanMethylation450k	3	F	3	posterior fossa	STR	Anaplastic ependymoma III	#N/A	0	0	9	0	9	EPN_MPE	EPN_MPE	'1	0.0002
100973330057_R05C02	GSM3143523	GSE114523	#N/A	IlluminaHumanMethylation450k	3	F	11	supratentorial	GTR	Anaplastic ependymoma III	#N/A	1	0	42	0	42	EPN_ST_ZFTA	EPN_ST_ZFTA_RELA_A	'1	0.00073
100973330105_R01C01	GSM3143512	GSE114523	#N/A	IlluminaHumanMethylation450k	3	F	17	posterior fossa	STR	Anaplastic ependymoma III	0	1	1	14	1	7	EPN_PFA	EPN_PFA_1C	'0.68	0.00065
100973330105_R02C02	Japan	#N/A	#N/A	IlluminaHumanMethylation450k	2	F	60	supratentorial	STR	Ependymoma II	#N/A	0	0	13	0	13	EPN_PFA	EPN_PFA_1D	'0.61	0.0002
100973330105_R03C02	GSM7017658	GSE114523&GSE224218	Frozen	IlluminaHumanMethylation450k	2	M	53	posterior fossa	STR	Ependymoma II	0	1	1	91	0	91	EPN_PFB	EPN_PFB_2	'0.51	0.00016
100973330105_R04C02	GSM3143514	GSE114523	#N/A	IlluminaHumanMethylation450k	3	M	6	supratentorial	GTR	Anaplastic ependymoma III	0	0	0	106	1	24	EPN_ST_ZFTA	EPN_ST_ZFTA_RELA_A	'1	0.00017
100973330105_R05C02	GSM3143515	GSE114523	#N/A	IlluminaHumanMethylation450k	3	M	1	posterior fossa	STR	Anaplastic ependymoma III	0	0	0	132	1	10	EPN_PFA	EPN_PFA_1A	'0.97	0.00023
100973330105_R06C01	GSM7017657	GSE114523&GSE224218	Frozen	IlluminaHumanMethylation450k	3	M	22	posterior fossa	STR	Anaplastic ependymoma III	#N/A	1	0	21	1	19	EPN_PFA	EPN_PFA_1C	'1	0.00026
100973330105_R06C02	GSM3143517	GSE114523	#N/A	IlluminaHumanMethylation450k	3	F	1	posterior fossa	STR	Anaplastic ependymoma III	0	1	1	29	1	13	EPN_PFA	EPN_PFA_1A	'0.99	0.00087
3999002065_R01C02	GSM3143498	GSE114523	#N/A	IlluminaHumanMethylation450k	3	M	1	posterior fossa	STR	Anaplastic ependymoma III	1	0	1	49	1	28	EPN_PFA	EPN_PFA_1A	'1	0.00051
3999002065_R03C01	GSM3143500	GSE114523	#N/A	IlluminaHumanMethylation450k	3	M	7	posterior fossa	#N/A	Anaplastic ependymoma III	#N/A	#N/A	#N/A	#N/A	#N/A	#N/A	EPN_PFA	EPN_PFA_2C	'0.67	0.00054
3999002065_R04C01	Japan	#N/A	#N/A	IlluminaHumanMethylation450k	3	M	40	spinal	#N/A	Anaplastic ependymoma III	1	#N/A	#N/A	#N/A	#N/A	#N/A	EPN_PF_SE	EPN_PF_SE	'0.34	0.00056
3999002065_R05C01	GSM7017659	GSE114523&GSE224218	Frozen	IlluminaHumanMethylation450k	3	M	37	supratentorial	GTR	Anaplastic ependymoma III	0	#N/A	0	#N/A	#N/A	#N/A	EPN_ST_ZFTA	EPN_ST_ZFTA_RELA_A	'0.58	0.00062
3999078138_R01C01	GSM3143502	GSE114523	#N/A	IlluminaHumanMethylation450k	2	F	3	posterior fossa	GTR	Ependymoma II	0	1	0	109	0	109	EPN_PFA	EPN_PFA_1B	'1	0.0011
3999078138_R01C02	GSM3143503	GSE114523	#N/A	IlluminaHumanMethylation450k	3	F	2	supratentorial	GTR	Anaplastic ependymoma III	0	0	0	122	1	44	EPN_ST_ZFTA	EPN_ST_ZFTA_RELA_A	'1	0.001
3999078138_R02C01	GSM3143504	GSE114523	#N/A	IlluminaHumanMethylation450k	2	F	11	spinal	GTR	Ependymoma II	0	0	0	114	0	114	EPN_SPINE	EPN_SPINE	'1	0.001
3999078138_R03C01	GSM3143506	GSE114523	#N/A	IlluminaHumanMethylation450k	3	F	11	posterior fossa	STR	Anaplastic ependymoma III	0	1	0	71	0	71	EPN_PFB	EPN_PFB_4	'1	0.0011
3999078138_R04C01	GSM3143508	GSE114523	#N/A	IlluminaHumanMethylation450k	3	M	4	posterior fossa	GTR	Anaplastic ependymoma III	0	1	1	55	1	17	EPN_PFA	EPN_PFA_2A	'0.88	0.00055
3999078138_R04C02	GSM3143509	GSE114523	#N/A	IlluminaHumanMethylation450k	3	F	3	posterior fossa	STR	Anaplastic ependymoma III	0	0	0	5	1	3	EPN_PFA	EPN_PFA_1C	'0.94	0.00098
3999078138_R05C01	GSM3143510	GSE114523	#N/A	IlluminaHumanMethylation450k	3	M	0	posterior fossa	STR	Anaplastic ependymoma III	0	0	1	43	1	10	EPN_PFA	EPN_PFA_2A	'1	0.00086
3999078138_R06C02	GSM7017660	GSE114523&GSE224218	Frozen	IlluminaHumanMethylation450k	3	F	23	supratentorial	#N/A	Anaplastic ependymoma III	0	0	0	8	0	8	EPN_ST_ZFTA	EPN_ST_ZFTA_RELA_A	'0.99	0.0014
3999142124_R02C01	GSM7017651	GSE114523&GSE224218	Frozen	IlluminaHumanMethylation450k	2	F	61	posterior fossa	GTR	Ependymoma II	0	0	0	219	1	50	EPN_PFB	EPN_PFB_2	'0.95	0.00085
3999142124_R02C02	GSM3143491	GSE114523	#N/A	IlluminaHumanMethylation450k	3	M	4	posterior fossa	GTR	Anaplastic ependymoma III	0	1	0	10	0	10	EPN_PFA	EPN_PFA_2B	'0.97	0.00047
3999142124_R03C01	GSM3143492	GSE114523	#N/A	IlluminaHumanMethylation450k	3	F	12	supratentorial	GTR	Anaplastic ependymoma III	0	1	1	96	1	14	EPN_ST_ZFTA	EPN_ST_ZFTA_RELA_A	'1	0.00094
3999142124_R03C02	GSM3143493	GSE114523	#N/A	IlluminaHumanMethylation450k	3	F	11	posterior fossa	STR	Anaplastic ependymoma III	0	1	0	13	0	13	EPN_PFA	EPN_PFA_1C	'1	0.00091
3999142124_R04C02	GSM3143494	GSE114523	#N/A	IlluminaHumanMethylation450k	2	F	12	posterior fossa	GTR	Ependymoma II	0	1	0	7	0	7	EPN_PFA	EPN_PFA_1C	'0.95	0.00082
3999142124_R06C01	GSM3143497	GSE114523	#N/A	IlluminaHumanMethylation450k	2	F	8	posterior fossa	#N/A	Ependymoma II	#N/A	#N/A	#N/A	#N/A	#N/A	#N/A	EPN_PFA	EPN_PFA_1C	'0.97	0.0021
9406922007_R01C02	GSM7017649	GSE114523&GSE224218	Frozen	IlluminaHumanMethylation450k	2	F	22	posterior fossa	STR	Ependymoma II	0	0	0	72	1	2	EPN_PFB	EPN_PFB_3	'0.81	0.001
9406922007_R02C01	GSM3143468	GSE114523	#N/A	IlluminaHumanMethylation450k	2	M	57	spinal	GTR	Ependymoma II	0	0	0	59	0	59	EPN_SPINE	EPN_SPINE	'1	0.00044
9406922007_R03C01	GSM7017645	GSE114523&GSE224218	Frozen	IlluminaHumanMethylation450k	2	M	63	posterior fossa	STR	Ependymoma II	0	1	0	139	0	139	EPN_SPINE_SE	EPN_SPINE_SE_A	'0.5	0.00035
9406922007_R03C02	GSM7017650	GSE114523&GSE224218	Frozen	IlluminaHumanMethylation450k	2	M	24	posterior fossa	STR	Ependymoma II	0	1	0	18	0	18	EPN_PFB	EPN_PFB_2	'0.99	0.00028
9406922007_R06C01	Japan	#N/A	#N/A	IlluminaHumanMethylation450k	2	M	45	supratentorial	GTR	Ependymoma II	0	0	0	10	0	10	EPN_ST_SE	EPN_ST_SE	'0.31	0.00071
9406922009_R02C01	GSM7017639	GSE114523&GSE224218	Frozen	IlluminaHumanMethylation450k	3	F	24	supratentorial	GTR	Anaplastic ependymoma III	0	1	0	35	0	35	EPN_ST_ZFTA	EPN_ST_ZFTA_RELA_A	'1	0.00097
9406922009_R02C02	GSM3143444	GSE114523	#N/A	IlluminaHumanMethylation450k	3	M	1	posterior fossa	STR	Anaplastic ependymoma III	0	1	0	166	0	166	EPN_PFA	EPN_PFA_2A	'1	0.00042
9406922009_R03C02	GSM3143445	GSE114523	#N/A	IlluminaHumanMethylation450k	3	F	3	posterior fossa	GTR	Anaplastic ependymoma III	0	1	1	28	1	4	EPN_PFA	EPN_PFA_1D	'0.77	0.00079
9406922009_R04C01	GSM3143446	GSE114523	#N/A	IlluminaHumanMethylation450k	3	M	1	posterior fossa	GTR	Anaplastic ependymoma III	0	1	0	124	0	124	EPN_PFA	EPN_PFA_1A	'0.99	0.00029
9406922009_R04C02	GSM3143447	GSE114523	#N/A	IlluminaHumanMethylation450k	3	F	2	posterior fossa	STR	Anaplastic ependymoma III	0	1	1	13	1	5	EPN_PFA	EPN_PFA_1A	'0.99	0.00081
9406922009_R05C01	Japan	#N/A	#N/A	IlluminaHumanMethylation450k	3	M	2	posterior fossa	#N/A	Anaplastic ependymoma III	#N/A	#N/A	0	52	0	52	EPN_PFA	EPN_PFA_1A	'0.2	0.00039
9406922009_R05C02	GSM3143448	GSE114523	#N/A	IlluminaHumanMethylation450k	3	M	1	posterior fossa	GTR	Anaplastic ependymoma III	0	1	1	37	1	37	EPN_PFA	EPN_PFA_2A	'1	0.00034
9406922009_R06C01	GSM3143449	GSE114523	#N/A	IlluminaHumanMethylation450k	3	F	3	posterior fossa	GTR	Anaplastic ependymoma III	#N/A	0	1	35	1	9	EPN_PFA	EPN_PFA_2B	'1	0.0015
9406922009_R06C02	GSM3143450	GSE114523	#N/A	IlluminaHumanMethylation450k	3	F	1	posterior fossa	STR	Anaplastic ependymoma III	1	0	1	19	1	4	EPN_PFA	EPN_PFA_1E	'1	0.0013
9611518029_R01C02	GSM7017646	GSE114523&GSE224218	Frozen	IlluminaHumanMethylation450k	3	M	32	supratentorial	GTR	Anaplastic ependymoma III	0	1	0	143	0	143	EPN_ST_ZFTA	EPN_ST_ZFTA_RELA_A	'1	0.00032
9611518029_R02C01	GSM3143524	GSE114523	#N/A	IlluminaHumanMethylation450k	2	M	68	spinal	#N/A	Ependymoma II	#N/A	#N/A	0	32	0	32	EPN_SPINE	EPN_SPINE	'1	0.00038
9611518029_R03C01	GSM3143452	GSE114523	#N/A	IlluminaHumanMethylation450k	3	F	1	supratentorial	GTR	Anaplastic ependymoma III	0	1	0	74	0	74	EPN_ST_ZFTA	EPN_ST_ZFTA_RELA_A	'1	0.0008
9611518029_R03C02	GSM7017647	GSE114523&GSE224218	Frozen	IlluminaHumanMethylation450k	2	F	41	posterior fossa	STR	Ependymoma II	0	1	0	110	1	59	EPN_PFB	EPN_PFB_2	'0.96	0.00087
9611518029_R04C01	GSM7017640	GSE114523&GSE224218	Frozen	IlluminaHumanMethylation450k	3	F	63	supratentorial	GTR	Anaplastic ependymoma III	0	1	0	67	1	25	EPN_ST_ZFTA	EPN_ST_ZFTA_RELA_A	'0.98	0.00085
9611518029_R04C02	GSM7017648	GSE114523&GSE224218	Frozen	IlluminaHumanMethylation450k	2	M	39	posterior fossa	STR	Ependymoma II	0	0	0	179	1	12	EPN_PFB	EPN_PFB_3	'0.95	0.00037
9611518029_R05C02	Japan	#N/A	#N/A	IlluminaHumanMethylation450k	2	M	22	supratentorial	GTR	Ependymoma II	0	0	0	61	0	61	EPN_SPINE_SE	EPN_SPINE_SE_B	'0.23	0.00033
9611518029_R06C01	GSM7017643	GSE114523&GSE224218	Frozen	IlluminaHumanMethylation450k	3	F	24	posterior fossa	STR	Anaplastic ependymoma III	0	0	1	0	0	0	EPN_PFA	EPN_PFA_1C	'1	0.0011
9611519086_R01C01	GSM3143458	GSE114523	#N/A	IlluminaHumanMethylation450k	2	M	65	spinal	GTR	Ependymoma II	0	0	0	129	0	129	EPN_SPINE	EPN_SPINE	'1	0.00027
9611519086_R01C02	GSM7017642	GSE114523&GSE224218	Frozen	IlluminaHumanMethylation450k	2	F	25	posterior fossa	STR	Ependymoma II	0	1	0	101	0	101	EPN_PFB	EPN_PFB_1	'1	0.00089
9611519086_R03C01	GSM3143460	GSE114523	#N/A	IlluminaHumanMethylation450k	3	M	5	supratentorial	GTR	Anaplastic ependymoma III	0	1	0	86	0	81	EPN_ST_ZFTA	EPN_ST_ZFTA_RELA_B	'1	0.00035
9611519086_R03C02	GSM3143461	GSE114523	#N/A	IlluminaHumanMethylation450k	3	M	1	supratentorial	GTR	Anaplastic ependymoma III	0	0	1	2	0	2	EPN_ST_ZFTA	EPN_ST_ZFTA_RELA_A	'1	0.00025
9611519086_R04C01	GSM3143462	GSE114523	#N/A	IlluminaHumanMethylation450k	2	F	76	spinal	GTR	Ependymoma II	0	1	0	63	0	63	EPN_SPINE	EPN_SPINE	'1	0.00081
9611519086_R04C02	GSM3143463	GSE114523	#N/A	IlluminaHumanMethylation450k	2	M	10	posterior fossa	GTR	Ependymoma II	0	0	0	64	1	64	EPN_PFB	EPN_PFB_1	'0.81	0.00023
9611519086_R05C01	GSM3143464	GSE114523	#N/A	IlluminaHumanMethylation450k	2	F	61	spinal	GTR	Ependymoma II	0	0	0	48	0	48	EPN_SPINE	EPN_SPINE	'1	0.00069
9611519086_R05C02	GSM3143465	GSE114523	#N/A	IlluminaHumanMethylation450k	2	F	68	spinal	GTR	Ependymoma II	0	0	0	80	0	80	EPN_SPINE	EPN_SPINE	'1	0.00073
9611519086_R06C01	GSM3143466	GSE114523	#N/A	IlluminaHumanMethylation450k	3	M	3	supratentorial	GTR	Anaplastic ependymoma III	0	1	0	44	0	44	EPN_ST_ZFTA	EPN_ST_ZFTA_FUS_D	'1	0.00027
9701417056_R01C01	GSM3143472	GSE114523	#N/A	IlluminaHumanMethylation450k	2	M	5	posterior fossa	STR	Ependymoma II	0	1	0	16	0	16	EPN_PFA	EPN_PFA_1B	'0.97	0.00044
9701417056_R02C02	GSM7017653	GSE114523&GSE224218	Frozen	IlluminaHumanMethylation450k	2	F	39	posterior fossa	STR	Ependymoma II	0	1	0	83	0	83	EPN_PFB	EPN_PFB_1	'0.99	0.00078
9701417056_R03C01	GSM3143474	GSE114523	#N/A	IlluminaHumanMethylation450k	3	F	1	posterior fossa	STR	Anaplastic ependymoma III	0	0	0	15	1	14	EPN_PFA	EPN_PFA_2A	'1	0.00062
9701417056_R03C02	GSM7017654	GSE114523&GSE224218	Frozen	IlluminaHumanMethylation450k	2	F	28	posterior fossa	GTR	Ependymoma II	0	0	0	60	0	60	EPN_PFB	EPN_PFB_4	'1	0.00086
9701417056_R04C01	GSM3143476	GSE114523	#N/A	IlluminaHumanMethylation450k	3	M	6	posterior fossa	STR	Anaplastic ependymoma III	1	1	0	24	0	3	EPN_PFA	EPN_PFA_1C	'1	0.0004
9701417056_R04C02	GSM7017655	GSE114523&GSE224218	Frozen	IlluminaHumanMethylation450k	3	M	37	supratentorial	GTR	Anaplastic ependymoma III	0	1	0	32	0	32	EPN_ST_ZFTA	EPN_ST_ZFTA_RELA_A	'1	0.0005
9701417056_R05C01	GSM3143478	GSE114523	#N/A	IlluminaHumanMethylation450k	3	F	2	posterior fossa	#N/A	Anaplastic ependymoma III	0	#N/A	1	34	0	34	EPN_PFA	EPN_PFA_2A	'0.99	0.0008
9701417056_R06C01	GSM3143479	GSE114523	#N/A	IlluminaHumanMethylation450k	3	M	13	supratentorial	STR	Anaplastic ependymoma III	0	1	0	108	0	108	EPN_ST_ZFTA	EPN_ST_ZFTA_RELA_A	'0.98	0.0019
9701417098_R01C02	GSM7017644	GSE114523&GSE224218	FFPE	IlluminaHumanMethylation450k	3	M	23	supratentorial	GTR	Anaplastic ependymoma III	0	1	0	30	1	23	EPN_ST_ZFTA	EPN_ST_ZFTA_RELA_A	'1	0.00029
9701417098_R03C02	GSM3143483	GSE114523	#N/A	IlluminaHumanMethylation450k	3	M	3	posterior fossa	GTR	Anaplastic ependymoma III	0	1	0	134	0	134	EPN_PFA	EPN_PFA_2B	'0.94	0.0069
9701417098_R04C01	GSM3143484	GSE114523	#N/A	IlluminaHumanMethylation450k	3	M	5	posterior fossa	STR	Anaplastic ependymoma III	0	1	0	140	0	140	EPN_PFA	EPN_PFA_1A	'0.56	0.0024
9701417098_R04C02	Japan	#N/A	#N/A	IlluminaHumanMethylation450k	#N/A	F	6	posterior fossa	GTR	high grade glioma	0	0	0	126	1	78	EPN_PFA	EPN_PFA_1C	'0.55	0.00092
9701417098_R05C02	GSM3143485	GSE114523	#N/A	IlluminaHumanMethylation450k	3	F	13	supratentorial	GTR	Anaplastic ependymoma III	0	1	0	41	0	41	EPN_ST_ZFTA	EPN_ST_ZFTA_RELA_A	'1	0.0045
9701417098_R06C01	GSM3143486	GSE114523	#N/A	IlluminaHumanMethylation450k	3	M	2	supratentorial	STR	Anaplastic ependymoma III	0	#N/A	1	0	0	0	EPN_ST_ZFTA	EPN_ST_ZFTA_RELA_A	'1	0.00091
9701417098_R06C02	GSM3143487	GSE114523	#N/A	IlluminaHumanMethylation450k	2	F	6	posterior fossa	STR	Ependymoma II	0	1	1	30	1	5	EPN_PFA	EPN_PFA_1B	'1	0.0019
101231000138_R01C02	GSM3271640	GSE117130	Frozen	IlluminaHumanMethylation450k	#N/A	M	26	posterior fossa	STR	#N/A	#N/A	#N/A	#N/A	#N/A	#N/A	#N/A	EPN_PFB	EPN_PFB_2	'1	0.0002
3998909083_R01C01	GSM3271641	GSE117130	FFPE	IlluminaHumanMethylation450k	#N/A	M	18	posterior fossa	GTR	#N/A	#N/A	1	0	4	0	4	EPN_PFB	EPN_PFB_1	'0.94	0.00028
3998909083_R02C02	GSM3271642	GSE117130	FFPE	IlluminaHumanMethylation450k	#N/A	F	61	posterior fossa	STR	#N/A	#N/A	1	0	12	0	12	EPN_PFB	EPN_PFB_1	'1	0.0048
3998909083_R03C01	GSM3271643	GSE117130	FFPE	IlluminaHumanMethylation450k	#N/A	F	55	posterior fossa	STR	#N/A	#N/A	#N/A	0	153	0	153	EPN_PFB	EPN_PFB_1	'0.58	0.0078
3998909083_R04C01	GSM3271644	GSE117130	FFPE	IlluminaHumanMethylation450k	#N/A	F	72	posterior fossa	GTR	#N/A	#N/A	1	0	96	0	96	EPN_PFB	EPN_PFB_5	'0.99	0.016
3998998189_R03C02	GSM3271645	GSE117130	FFPE	IlluminaHumanMethylation450k	#N/A	M	#N/A	posterior fossa	#N/A	#N/A	#N/A	#N/A	#N/A	#N/A	#N/A	#N/A	EPN_PFB	EPN_PFB_1	'1	0.0012
3999510009_R03C01	GSM3271646	GSE117130	Frozen	IlluminaHumanMethylation450k	#N/A	M	36.31	posterior fossa	GTR	#N/A	#N/A	0	0	72.6	0	72.6	EPN_PFB	EPN_PFB_2	'0.59	9.5e-05
3999510009_R03C02	GSM3271647	GSE117130	Frozen	IlluminaHumanMethylation450k	#N/A	F	25.83	posterior fossa	GTR	#N/A	#N/A	#N/A	0	0.5	0	0.5	EPN_PFB	EPN_PFB_1	'0.98	0.00062
3999510016_R03C01	GSM3271648	GSE117130	Frozen	IlluminaHumanMethylation450k	#N/A	F	56.99	posterior fossa	GTR	#N/A	#N/A	#N/A	0	1.4	0	1.4	EPN_PFB	EPN_PFB_1	'1	0.00075
3999543094_R06C02	GSM3271649	GSE117130	FFPE	IlluminaHumanMethylation450k	#N/A	F	23	posterior fossa	GTR	#N/A	#N/A	1	0	12	0	12	EPN_PFB	EPN_PFB_1	'0.54	0.00059
3999688021_R03C01	GSM3271650	GSE117130	Frozen	IlluminaHumanMethylation450k	#N/A	F	14	posterior fossa	STR	#N/A	#N/A	1	0	7	0	7	EPN_PFB	EPN_PFB_1	'0.99	0.00064
3999688031_R06C02	GSM3271651	GSE117130	FFPE	IlluminaHumanMethylation450k	#N/A	M	15.08	posterior fossa	GTR	#N/A	#N/A	1	0	203	1	203	EPN_PFB	EPN_PFB_1	'1	0.00049
3999688047_R02C01	GSM3271652	GSE117130	FFPE	IlluminaHumanMethylation450k	#N/A	F	14.6	posterior fossa	STR	#N/A	#N/A	0	0	78.8	1	9.8	EPN_PFB	EPN_PFB_1	'0.99	0.00071
3999720122_R06C02	GSM3271653	GSE117130	Frozen	IlluminaHumanMethylation450k	#N/A	M	49.1	posterior fossa	#N/A	#N/A	#N/A	1	1	0	#N/A	0	EPN_PFB	EPN_PFB_1	'0.95	0.00016
3999720141_R01C01	GSM3271654	GSE117130	Frozen	IlluminaHumanMethylation450k	#N/A	M	29.7	posterior fossa	#N/A	#N/A	#N/A	0	1	0	#N/A	0	EPN_PFB	EPN_PFB_1	'1	0.00018
3999720141_R06C01	GSM3271655	GSE117130	Frozen	IlluminaHumanMethylation450k	#N/A	F	44.3	posterior fossa	#N/A	#N/A	#N/A	1	1	0	#N/A	0	EPN_PFB	EPN_PFB_1	'1	0.00062
3999834014_R06C01	GSM3271656	GSE117130	FFPE	IlluminaHumanMethylation450k	3	M	10.2	posterior fossa	GTR	Ependymoma III	0	1	0	67.8	1	18.72	EPN_PFB	EPN_PFB_1	'0.96	0.00063
6026818101_R01C02	GSM1593457&GSM3271657	GSE65362&GSE117130	Frozen	IlluminaHumanMethylation450k	#N/A	M	#N/A	posterior fossa	#N/A	Ependymoma	#N/A	#N/A	#N/A	#N/A	#N/A	#N/A	EPN_PFB	EPN_PFB_1	'1	0.00043
8942289112_R01C02	GSM3271660	GSE117130	Frozen	IlluminaHumanMethylation450k	#N/A	M	8.01	posterior fossa	GTR	#N/A	#N/A	1	0	107.9	0	107.9	EPN_PFB	EPN_PFB_3	'1	0.00013
9376538129_R06C01	GSM3271661	GSE117130	FFPE	IlluminaHumanMethylation450k	#N/A	F	22.76	posterior fossa	GTR	#N/A	#N/A	1	0	162.8	0	125.8	EPN_PFB	EPN_PFB_1	'1	0.00071
9533774106_R02C02	GSM3271663	GSE117130	FFPE	IlluminaHumanMethylation450k	#N/A	F	39	posterior fossa	STR	#N/A	#N/A	0	1	15.96	0	3.96	EPN_PFB	EPN_PFB_3	'0.95	0.038
9968646103_R01C01	GSM3271665	GSE117130	FFPE	IlluminaHumanMethylation450k	#N/A	F	30	posterior fossa	GTR	#N/A	#N/A	0	0	46	0	46	EPN_PFB	EPN_PFB_1	'1	0.0098
101231000134_R03C01	GSM3271666	GSE117130	FFPE	IlluminaHumanMethylation450k	#N/A	F	29	posterior fossa	#N/A	#N/A	#N/A	#N/A	#N/A	#N/A	#N/A	#N/A	EPN_PFB	EPN_PFB_3	'1	0.00064
200091640007_R04C02	GSM3271667&GSM6629186	GSE117130&GSE215240	FFPE	IlluminaHumanMethylation450k	3	M	14	posterior fossa	GTR	Ependymoma, WHO grade III	#N/A	1	0	48	0	48	EPN_PFB	EPN_PFB_2	'1	0.00018
200325530067_R03C01	GSM3271668	GSE117130	FFPE	IlluminaHumanMethylation450k	2	M	6.4	posterior fossa	GTR	Ependymoma II	0	1	0	69.12	0	69.12	EPN_PFB	EPN_PFB_2	'0.99	0.00015
200325530167_R02C01	GSM3271670	GSE117130	FFPE	IlluminaHumanMethylation450k	#N/A	F	43	posterior fossa	#N/A	#N/A	#N/A	#N/A	#N/A	#N/A	#N/A	#N/A	EPN_PFB	EPN_PFB_3	'1	0.00071
200394870007_R01C01	GSM3271671	GSE117130	FFPE	IlluminaHumanMethylation450k	#N/A	F	46	posterior fossa	#N/A	#N/A	#N/A	#N/A	#N/A	#N/A	#N/A	#N/A	EPN_PFB	EPN_PFB_3	'0.74	0.00098
200397540073_R01C01	GSM3271672	GSE117130	FFPE	IlluminaHumanMethylation450k	#N/A	F	36	posterior fossa	#N/A	#N/A	#N/A	#N/A	#N/A	#N/A	#N/A	#N/A	EPN_PFB	EPN_PFB_5	'1	0.00074
200397860007_R02C02	GSM3271673	GSE117130	FFPE	IlluminaHumanMethylation450k	#N/A	M	#N/A	posterior fossa	#N/A	#N/A	#N/A	#N/A	#N/A	#N/A	#N/A	#N/A	EPN_PFB	EPN_PFB_3	'1	0.00021
200397860007_R05C02	GSM3271674	GSE117130	FFPE	IlluminaHumanMethylation450k	#N/A	M	#N/A	posterior fossa	#N/A	#N/A	#N/A	#N/A	#N/A	#N/A	#N/A	#N/A	EPN_PFB	EPN_PFB_4	'1	0.00014
200397860042_R06C02	GSM3271675	GSE117130	FFPE	IlluminaHumanMethylation450k	#N/A	M	#N/A	posterior fossa	#N/A	#N/A	#N/A	#N/A	#N/A	#N/A	#N/A	#N/A	EPN_PFB	EPN_PFB_4	'1	0.00043
200397860043_R01C02	GSM3271676	GSE117130	FFPE	IlluminaHumanMethylation450k	#N/A	#N/A	#N/A	posterior fossa	#N/A	#N/A	#N/A	#N/A	#N/A	#N/A	#N/A	#N/A	EPN_PFB	EPN_PFB_4	'1	0.0099
200397860043_R03C01	GSM3271677	GSE117130	FFPE	IlluminaHumanMethylation450k	#N/A	M	#N/A	posterior fossa	#N/A	#N/A	#N/A	#N/A	#N/A	#N/A	#N/A	#N/A	EPN_PFB	EPN_PFB_4	'1	0.00036
200397860047_R01C02	GSM3271678	GSE117130	FFPE	IlluminaHumanMethylation450k	#N/A	M	#N/A	posterior fossa	#N/A	#N/A	#N/A	#N/A	#N/A	#N/A	#N/A	#N/A	EPN_PFB	EPN_PFB_4	'1	0.00061
200397860107_R04C01	GSM3271679	GSE117130	FFPE	IlluminaHumanMethylation450k	#N/A	#N/A	#N/A	posterior fossa	#N/A	#N/A	#N/A	#N/A	#N/A	#N/A	#N/A	#N/A	EPN_PFB	EPN_PFB_1	'1	0.0019
3998523017_R01C02	GSM3271695	GSE117130	Frozen	IlluminaHumanMethylation450k	#N/A	F	14	posterior fossa	GTR	#N/A	#N/A	#N/A	#N/A	#N/A	#N/A	#N/A	EPN_PFB	EPN_PFB_2	'1	0.001
3998523017_R04C02	GSM3271696	GSE117130	Frozen	IlluminaHumanMethylation450k	#N/A	M	9	posterior fossa	STR	#N/A	#N/A	#N/A	#N/A	#N/A	#N/A	#N/A	EPN_PFB	EPN_PFB_2	'1	0.00024
3998909034_R01C01	GSM3271697	GSE117130	FFPE	IlluminaHumanMethylation450k	#N/A	M	52	posterior fossa	STR	#N/A	#N/A	1	0	36	0	36	EPN_PFB	EPN_PFB_1	'0.67	0.00058
3998909034_R02C02	GSM3271698	GSE117130	FFPE	IlluminaHumanMethylation450k	#N/A	M	64	posterior fossa	STR	#N/A	#N/A	1	0	318	1	151	EPN_PFB	EPN_PFB_3	'0.93	0.00025
3998909034_R03C01	GSM3271699	GSE117130	FFPE	IlluminaHumanMethylation450k	#N/A	M	72	posterior fossa	GTR	#N/A	#N/A	#N/A	1	19	0	19	EPN_PFB	EPN_PFB_3	'0.76	0.0015
3998909034_R06C02	GSM3271700	GSE117130	FFPE	IlluminaHumanMethylation450k	#N/A	F	33	posterior fossa	GTR	#N/A	#N/A	1	0	34	0	34	EPN_PFB	EPN_PFB_3	'0.57	0.002
3998909083_R02C01	GSM3271702	GSE117130	FFPE	IlluminaHumanMethylation450k	#N/A	F	55	posterior fossa	#N/A	#N/A	#N/A	#N/A	0	144	0	144	EPN_PFB	EPN_PFB_3	'0.83	0.004
3998909083_R04C02	GSM3271703	GSE117130	FFPE	IlluminaHumanMethylation450k	#N/A	F	24	posterior fossa	GTR	#N/A	#N/A	#N/A	0	72	0	72	EPN_PFB	EPN_PFB_3	'1	0.0032
3998920103_R02C02	GSM3271704	GSE117130	FFPE	IlluminaHumanMethylation450k	#N/A	F	#N/A	posterior fossa	#N/A	#N/A	#N/A	#N/A	#N/A	#N/A	#N/A	#N/A	EPN_PFB	EPN_PFB_3	'1	0.0028
3998920103_R03C02	GSM3271705	GSE117130	FFPE	IlluminaHumanMethylation450k	#N/A	#N/A	#N/A	posterior fossa	#N/A	#N/A	#N/A	#N/A	#N/A	#N/A	#N/A	#N/A	EPN_PFB	EPN_PFB_3	'1	0.0013
3999095046_R04C01	GSM3271706	GSE117130	Frozen	IlluminaHumanMethylation450k	#N/A	M	#N/A	posterior fossa	#N/A	#N/A	#N/A	#N/A	#N/A	#N/A	#N/A	#N/A	EPN_PFB	EPN_PFB_2	'1	0.00022
3999100009_R01C02	GSM3271707	GSE117130	Frozen	IlluminaHumanMethylation450k	#N/A	F	#N/A	posterior fossa	#N/A	#N/A	#N/A	#N/A	#N/A	#N/A	#N/A	#N/A	EPN_PFB	EPN_PFB_5	'1	0.00095
3999100070_R01C01	GSM3271708	GSE117130	FFPE	IlluminaHumanMethylation450k	#N/A	F	#N/A	posterior fossa	#N/A	#N/A	#N/A	#N/A	#N/A	#N/A	#N/A	#N/A	EPN_PFB	EPN_PFB_1	'1	0.00088
3999100076_R02C02	GSM3271709	GSE117130	Frozen	IlluminaHumanMethylation450k	#N/A	F	#N/A	posterior fossa	#N/A	#N/A	#N/A	#N/A	#N/A	#N/A	#N/A	#N/A	EPN_PFB	EPN_PFB_4	'1	0.0011
3999510009_R06C01	GSM3271710	GSE117130	Frozen	IlluminaHumanMethylation450k	#N/A	F	12.83	posterior fossa	GTR	#N/A	#N/A	1	0	24.5	0	24.5	EPN_PFB	EPN_PFB_4	'1	0.00073
3999510024_R02C02	GSM3271711	GSE117130	FFPE	IlluminaHumanMethylation450k	#N/A	F	#N/A	posterior fossa	#N/A	#N/A	#N/A	#N/A	#N/A	#N/A	#N/A	#N/A	EPN_PFB	EPN_PFB_1	'1	0.0031
3999543037_R01C02	GSM3271712	GSE117130	Frozen	IlluminaHumanMethylation450k	#N/A	M	15.06	posterior fossa	GTR	#N/A	#N/A	#N/A	0	43.9	0	43.9	EPN_PFB	EPN_PFB_3	'0.95	0.00024
3999543041_R01C01	GSM3271713	GSE117130	FFPE	IlluminaHumanMethylation450k	#N/A	M	#N/A	posterior fossa	#N/A	#N/A	#N/A	#N/A	#N/A	#N/A	#N/A	#N/A	EPN_PFB	EPN_PFB_4	'1	0.0028
3999543094_R01C02	GSM3271715	GSE117130	FFPE	IlluminaHumanMethylation450k	#N/A	F	46	posterior fossa	GTR	#N/A	#N/A	1	0	84	0	84	EPN_PFB	EPN_PFB_3	'0.99	0.00076
3999543094_R02C01	GSM3271716	GSE117130	FFPE	IlluminaHumanMethylation450k	#N/A	F	43	posterior fossa	GTR	#N/A	#N/A	1	0	108	0	108	EPN_PFB	EPN_PFB_2	'0.82	0.0011
3999543094_R04C01	GSM3271717	GSE117130	FFPE	IlluminaHumanMethylation450k	#N/A	F	61	posterior fossa	STR	#N/A	#N/A	1	1	228	1	204	EPN_PFB	EPN_PFB_1	'0.83	0.00063
3999543094_R05C01	GSM3271718	GSE117130	FFPE	IlluminaHumanMethylation450k	#N/A	F	58	posterior fossa	GTR	#N/A	#N/A	1	1	5	0	5	EPN_PFB	EPN_PFB_1	'0.87	0.00055
3999543094_R05C02	GSM3271719	GSE117130	FFPE	IlluminaHumanMethylation450k	#N/A	F	47	posterior fossa	STR	#N/A	#N/A	1	0	36	0	36	EPN_PFA	EPN_PFA_1A	'0.14	0.00057
3999543098_R02C01	GSM3271720	GSE117130	FFPE	IlluminaHumanMethylation450k	#N/A	M	18.25	posterior fossa	STR	#N/A	#N/A	1	0	61	1	19.2	EPN_PFB	EPN_PFB_1	'0.99	0.00061
3999543105_R01C02	GSM3271721	GSE117130	Frozen	IlluminaHumanMethylation450k	#N/A	M	65.3	posterior fossa	STR	#N/A	#N/A	0	1	5.9	1	5.9	EPN_PFB	EPN_PFB_1	'1	0.0013
3999543105_R03C02	GSM3271722	GSE117130	Frozen	IlluminaHumanMethylation450k	#N/A	F	#N/A	posterior fossa	GTR	#N/A	#N/A	0	0	20.2	0	20.2	EPN_PFB	EPN_PFB_3	'1	0.00069
3999543129_R02C01	GSM3271723	GSE117130	FFPE	IlluminaHumanMethylation450k	#N/A	F	#N/A	posterior fossa	#N/A	#N/A	#N/A	#N/A	#N/A	#N/A	#N/A	#N/A	EPN_PFB	EPN_PFB_3	'0.76	0.0016
3999688010_R02C02	GSM3271724	GSE117130	Frozen	IlluminaHumanMethylation450k	#N/A	M	9.3	posterior fossa	STR	#N/A	#N/A	1	0	72	0	72	EPN_PFB	EPN_PFB_1	'0.95	0.00015
3999688021_R04C02	GSM3271725	GSE117130	Frozen	IlluminaHumanMethylation450k	#N/A	M	8	posterior fossa	#N/A	#N/A	#N/A	#N/A	#N/A	0	#N/A	0	EPN_PFB	EPN_PFB_2	'0.9	0.00018
3999688047_R05C01	GSM3271726	GSE117130	FFPE	IlluminaHumanMethylation450k	#N/A	F	12	posterior fossa	GTR	#N/A	#N/A	1	0	112.07	0	112	EPN_PFB	EPN_PFB_3	'1	0.00079
3999688047_R05C02	GSM3271727	GSE117130	FFPE	IlluminaHumanMethylation450k	#N/A	M	2.4	posterior fossa	STR	#N/A	#N/A	1	0	42.34	0	15.3	EPN_PFB	EPN_PFB_3	'0.86	0.00023
3999688047_R06C02	GSM3271728	GSE117130	FFPE	IlluminaHumanMethylation450k	#N/A	M	40	posterior fossa	GTR	#N/A	#N/A	1	0	372	1	360	EPN_PFB	EPN_PFB_4	'1	0.00054
3999688058_R05C01	GSM3271729	GSE117130	FFPE	IlluminaHumanMethylation450k	#N/A	M	8.3	posterior fossa	GTR	#N/A	#N/A	1	0	30.99	0	7.07	EPN_PFB	EPN_PFB_1	'0.86	0.00055
3999720085_R03C01	GSM3271730	GSE117130	FFPE	IlluminaHumanMethylation450k	#N/A	M	11.3	posterior fossa	GTR	#N/A	#N/A	1	0	80	0	80	EPN_PFB	EPN_PFB_2	'0.7	0.0001
3999720085_R03C02	GSM3271731	GSE117130	FFPE	IlluminaHumanMethylation450k	#N/A	M	14.3	posterior fossa	GTR	#N/A	#N/A	1	0	43	0	43	EPN_PFB	EPN_PFB_1	'1	0.00017
3999720085_R04C01	GSM3271732	GSE117130	FFPE	IlluminaHumanMethylation450k	#N/A	M	13.7	posterior fossa	GTR	#N/A	#N/A	1	0	137	0	137	EPN_PFB	EPN_PFB_1	'1	0.00037
3999720085_R04C02	GSM3271733	GSE117130	FFPE	IlluminaHumanMethylation450k	#N/A	F	10.3	posterior fossa	GTR	#N/A	#N/A	1	0	174	0	174	EPN_PFB	EPN_PFB_1	'1	0.0012
3999720097_R03C02	GSM3271734	GSE117130	FFPE	IlluminaHumanMethylation450k	#N/A	M	9	posterior fossa	GTR	#N/A	#N/A	1	0	88	0	88	EPN_PFB	EPN_PFB_4	'1	0.00039
3999720120_R02C01	GSM3271735	GSE117130	Frozen	IlluminaHumanMethylation450k	#N/A	M	50.9	posterior fossa	#N/A	#N/A	#N/A	1	0	0	#N/A	0	EPN_PFB	EPN_PFB_3	'0.98	0.00051
3999720120_R04C01	GSM3271736	GSE117130	Frozen	IlluminaHumanMethylation450k	#N/A	F	40.6	posterior fossa	#N/A	#N/A	#N/A	0	0	0	#N/A	0	EPN_PFB	EPN_PFB_5	'1	0.00055
3999720122_R01C01	GSM3271737	GSE117130	Frozen	IlluminaHumanMethylation450k	#N/A	M	55	posterior fossa	STR	#N/A	#N/A	0	0	10	1	6	EPN_PFB	EPN_PFB_2	'0.73	0.00014
3999720127_R03C01	GSM3271738	GSE117130	FFPE	IlluminaHumanMethylation450k	#N/A	F	21.02	posterior fossa	STR	#N/A	#N/A	1	0	16	0	16	EPN_PFB	EPN_PFB_2	'0.85	0.00053
3999720127_R03C02	GSM3271739	GSE117130	FFPE	IlluminaHumanMethylation450k	#N/A	M	31	posterior fossa	GTR	#N/A	#N/A	1	0	85	0	85	EPN_PFB	EPN_PFB_1	'0.98	0.00033
3999720131_R06C02	GSM3271740	GSE117130	Frozen	IlluminaHumanMethylation450k	#N/A	M	7.8	posterior fossa	GTR	#N/A	#N/A	1	0	69	0	69	EPN_PFB	EPN_PFB_1	'1	0.00074
3999720136_R03C01	GSM3271741	GSE117130	FFPE	IlluminaHumanMethylation450k	#N/A	M	13.2	posterior fossa	GTR	#N/A	#N/A	1	0	80	0	80	EPN_PFB	EPN_PFB_3	'0.39	0.00032
3999834014_R01C01	GSM3271742	GSE117130	FFPE	IlluminaHumanMethylation450k	3	M	10.3	posterior fossa	GTR	Ependymoma III	0	1	0	106.92	0	106.92	EPN_PFB	EPN_PFB_1	'1	0.00039
3999834025_R01C02	GSM3271743	GSE117130	FFPE	IlluminaHumanMethylation450k	#N/A	F	27	posterior fossa	GTR	#N/A	#N/A	#N/A	#N/A	0	#N/A	0	EPN_PFB	EPN_PFB_2	'0.57	0.0012
3999834025_R02C01	GSM3271744	GSE117130	FFPE	IlluminaHumanMethylation450k	#N/A	M	24	posterior fossa	GTR	#N/A	#N/A	#N/A	#N/A	0	#N/A	0	EPN_PFB	EPN_PFB_2	'0.88	0.012
3999834058_R02C01	GSM3271745	GSE117130	FFPE	IlluminaHumanMethylation450k	#N/A	F	25	posterior fossa	GTR	#N/A	#N/A	1	0	37.2	0	37.2	EPN_PFB	EPN_PFB_1	'1	0.00058
3999834060_R01C02	GSM3271746	GSE117130	Frozen	IlluminaHumanMethylation450k	#N/A	M	15.9	posterior fossa	GTR	#N/A	#N/A	1	0	36	0	36	EPN_PFB	EPN_PFB_3	'0.83	0.00057
3999834060_R03C02	GSM3271747	GSE117130	FFPE	IlluminaHumanMethylation450k	#N/A	F	8	posterior fossa	GTR	#N/A	#N/A	#N/A	0	125	0	125	EPN_MPE	EPN_MPE	'0.19	0.0028
3999876073_R02C02	GSM3271748	GSE117130	Frozen	IlluminaHumanMethylation450k	#N/A	F	13	posterior fossa	GTR	#N/A	#N/A	1	0	62	0	62	EPN_PFB	EPN_PFB_1	'0.99	0.0011
3999876073_R05C02	GSM3271749	GSE117130	Frozen	IlluminaHumanMethylation450k	#N/A	M	24	posterior fossa	GTR	#N/A	#N/A	1	0	29	0	29	EPN_PFB	EPN_PFB_1	'0.96	0.00051
3999941102_R01C02	GSM3271750	GSE117130	Frozen	IlluminaHumanMethylation450k	#N/A	F	55.4	posterior fossa	GTR	#N/A	#N/A	1	0	201.3	0	201.3	EPN_PFB	EPN_PFB_5	'0.96	0.00051
3999941102_R03C02	GSM3271751	GSE117130	Frozen	IlluminaHumanMethylation450k	#N/A	F	21	posterior fossa	GTR	#N/A	#N/A	0	0	73	0	73	EPN_PFB	EPN_PFB_1	'1	0.00083
3999941102_R05C02	GSM3271752	GSE117130	Frozen	IlluminaHumanMethylation450k	#N/A	M	20	posterior fossa	GTR	#N/A	#N/A	0	0	58	0	58	EPN_PFB	EPN_PFB_2	'0.87	0.00052
3999941106_R03C02	GSM3271753	GSE117130	Frozen	IlluminaHumanMethylation450k	#N/A	M	4	posterior fossa	STR	#N/A	#N/A	1	1	81.5	1	70.2	EPN_PFA	EPN_PFA_2B	'0.76	0.00018
3999941135_R06C02	GSM3271754	GSE117130	Frozen	IlluminaHumanMethylation450k	#N/A	F	34.9	posterior fossa	STR	#N/A	#N/A	1	1	94.7	1	53	EPN_PFB	EPN_PFB_3	'0.42	0.0051
6026818091_R01C01	GSM1593452&GSM3271755	GSE65362&GSE117130	Frozen	IlluminaHumanMethylation450k	3	F	32	posterior fossa	GTR	Anaplastic ependymoma III	#N/A	1	0	102	1	48	EPN_PFB	EPN_PFB_1	'1	0.00096
6026818091_R03C02	GSM1593434&GSM3271757	GSE65362&GSE117130	Frozen	IlluminaHumanMethylation450k	2	M	21	posterior fossa	STR	Ependymoma	#N/A	1	0	107	0	107	EPN_PFB	EPN_PFB_4	'1	0.00051
6026818094_R02C02	GSM3271758	GSE117130	Frozen	IlluminaHumanMethylation450k	#N/A	M	12	posterior fossa	GTR	#N/A	#N/A	0	0	74	0	74	EPN_PFB	EPN_PFB_3	'0.99	0.00036
6026818094_R05C01	GSM3271761	GSE117130	Frozen	IlluminaHumanMethylation450k	#N/A	F	15	posterior fossa	GTR	#N/A	#N/A	0	0	88	0	88	EPN_PFB	EPN_PFB_4	'1	0.00091
6929689149_R05C02	GSM3271765	GSE117130	Frozen	IlluminaHumanMethylation450k	#N/A	F	20	posterior fossa	GTR	#N/A	#N/A	1	0	104	0	104	EPN_PFB	EPN_PFB_5	'1	0.0011
6929806038_R02C02	GSM3271766	GSE117130	Frozen	IlluminaHumanMethylation450k	#N/A	F	34	posterior fossa	STR	#N/A	#N/A	1	0	18	0	18	EPN_PFB	EPN_PFB_4	'1	0.00085
7310440009_R06C02	GSM3271768	GSE117130	Frozen	IlluminaHumanMethylation450k	#N/A	M	#N/A	posterior fossa	#N/A	#N/A	#N/A	#N/A	#N/A	#N/A	#N/A	#N/A	EPN_PFB	EPN_PFB_4	'0.53	0.00039
7973219020_R06C02	GSM3271769	GSE117130	Frozen	IlluminaHumanMethylation450k	#N/A	F	#N/A	posterior fossa	#N/A	#N/A	#N/A	#N/A	#N/A	#N/A	#N/A	#N/A	EPN_PFB	EPN_PFB_2	'1	0.0011
8622007083_R01C01	GSM3271770	GSE117130	FFPE	IlluminaHumanMethylation450k	#N/A	M	53	posterior fossa	#N/A	#N/A	#N/A	#N/A	#N/A	#N/A	#N/A	#N/A	EPN_PFB	EPN_PFB_5	'1	0.00032
8942289148_R03C02	GSM3271771	GSE117130	Frozen	IlluminaHumanMethylation450k	#N/A	F	10.39	posterior fossa	GTR	#N/A	#N/A	1	0	200.2	1	125.3	EPN_PFB	EPN_PFB_2	'1	0.00084
9296930052_R03C02	GSM3271772	GSE117130	FFPE	IlluminaHumanMethylation450k	#N/A	F	53	posterior fossa	STR	#N/A	#N/A	1	0	26	1	12	EPN_PFB	EPN_PFB_1	'1	0.0038
9296930052_R04C02	GSM3271773	GSE117130	FFPE	IlluminaHumanMethylation450k	#N/A	F	43	posterior fossa	GTR	#N/A	#N/A	0	0	91.92	1	84.96	EPN_PFB	EPN_PFB_5	'0.85	0.0073
9296930089_R04C02	GSM3271774	GSE117130	FFPE	IlluminaHumanMethylation450k	#N/A	F	28	posterior fossa	GTR	#N/A	#N/A	0	0	46.92	1	46.92	EPN_PFB	EPN_PFB_4	'0.24	0.0028
9370847087_R06C01	GSM3271777	GSE117130	FFPE	IlluminaHumanMethylation450k	#N/A	F	13.3	posterior fossa	GTR	#N/A	#N/A	1	0	24.2	0	24.2	EPN_PFB	EPN_PFB_3	'1	0.00076
9376525068_R03C02	GSM3271779	GSE117130	FFPE	IlluminaHumanMethylation450k	#N/A	F	12.2	posterior fossa	GTR	#N/A	#N/A	1	0	157.5	0	121.4	EPN_PFB	EPN_PFB_2	'1	0.00058
9376525074_R02C02	GSM3271780	GSE117130	FFPE	IlluminaHumanMethylation450k	#N/A	M	10.2	posterior fossa	GTR	#N/A	#N/A	1	0	149.3	0	149.3	EPN_PFB	EPN_PFB_1	'1	0.0017
9379082117_R06C02	GSM3271781	GSE117130	FFPE	IlluminaHumanMethylation450k	#N/A	F	9.76	posterior fossa	GTR	#N/A	#N/A	1	0	143.6	1	83.5	EPN_PFB	EPN_PFB_1	'1	0.0027
9420867124_R02C02	GSM3271783	GSE117130	Frozen	IlluminaHumanMethylation450k	#N/A	F	49	posterior fossa	#N/A	#N/A	#N/A	#N/A	#N/A	#N/A	#N/A	#N/A	EPN_PFB	EPN_PFB_5	'1	0.00098
9420867124_R03C02	GSM3271784	GSE117130	Frozen	IlluminaHumanMethylation450k	#N/A	M	15	posterior fossa	STR	#N/A	#N/A	1	0	14	0	14	EPN_PFB	EPN_PFB_3	'1	0.00082
9533774102_R01C01	GSM1593421&GSM3271793	GSE65362&GSE117130	FFPE	IlluminaHumanMethylation450k	2	M	49	posterior fossa	STR	Ependymoma	#N/A	0	0	89	0	89	EPN_PFB	EPN_PFB_3	'1	0.0045
9534104006_R01C02	GSM3271799	GSE117130	FFPE	IlluminaHumanMethylation450k	#N/A	M	47	posterior fossa	GTR	#N/A	#N/A	0	0	140	1	32	EPN_PFB	EPN_PFB_1	'0.9	0.033
9534104006_R04C02	GSM3271800	GSE117130	FFPE	IlluminaHumanMethylation450k	#N/A	M	67	posterior fossa	GTR	#N/A	#N/A	0	1	117	1	115	EPN_PFB	EPN_PFB_1	'1	0.0023
9553932010_R04C02	GSM3271801	GSE117130	FFPE	IlluminaHumanMethylation450k	#N/A	M	1	posterior fossa	#N/A	#N/A	#N/A	#N/A	#N/A	#N/A	#N/A	#N/A	EPN_PFB	EPN_PFB_1	'1	0.00023
9553932012_R06C02	GSM3271803	GSE117130	FFPE	IlluminaHumanMethylation450k	#N/A	F	#N/A	posterior fossa	#N/A	#N/A	#N/A	#N/A	#N/A	#N/A	#N/A	#N/A	EPN_PFB	EPN_PFB_4	'1	0.0046
9553932028_R02C01	GSM1593430&GSM3271804	GSE65362&GSE117130	FFPE	IlluminaHumanMethylation450k	2	F	30	posterior fossa	STR	Ependymoma	#N/A	1	0	112	1	73	EPN_PFB	EPN_PFB_4	'1	0.0021
9611518001_R06C01	GSM3271805	GSE117130	FFPE	IlluminaHumanMethylation450k	#N/A	F	#N/A	posterior fossa	#N/A	#N/A	#N/A	#N/A	#N/A	#N/A	#N/A	#N/A	EPN_PFB	EPN_PFB_4	'1	0.00093
9741950047_R01C01	GSM3271806	GSE117130	FFPE	IlluminaHumanMethylation450k	#N/A	M	#N/A	posterior fossa	#N/A	#N/A	#N/A	#N/A	#N/A	#N/A	#N/A	#N/A	EPN_PFB	EPN_PFB_1	'1	0.014
9741950052_R05C01	GSM3271807	GSE117130	FFPE	IlluminaHumanMethylation450k	#N/A	F	10	posterior fossa	GTR	#N/A	#N/A	1	0	100	0	100	EPN_PFB	EPN_PFB_2	'1	0.00079
9741950053_R02C01	GSM3271808	GSE117130	FFPE	IlluminaHumanMethylation450k	#N/A	F	#N/A	posterior fossa	#N/A	#N/A	#N/A	#N/A	#N/A	#N/A	#N/A	#N/A	EPN_PFB	EPN_PFB_1	'1	0.0009
9741950053_R06C01	GSM3271809	GSE117130	FFPE	IlluminaHumanMethylation450k	#N/A	F	10	posterior fossa	STR	#N/A	#N/A	0	1	45	1	5	EPN_PFA	EPN_PFA_1C	'0.39	0.014
9769100071_R01C02	GSM3271810	GSE117130	FFPE	IlluminaHumanMethylation450k	#N/A	F	12	posterior fossa	STR	#N/A	#N/A	1	0	74	0	74	EPN_PFB	EPN_PFB_2	'0.093	0.0019
9829119072_R02C01	GSM3271811	GSE117130	FFPE	IlluminaHumanMethylation450k	#N/A	M	48	posterior fossa	STR	#N/A	#N/A	1	0	221	0	221	EPN_PFB	EPN_PFB_1	'1	0.012
9968646098_R03C01	GSM3271817	GSE117130	Frozen	IlluminaHumanMethylation450k	#N/A	F	21	posterior fossa	#N/A	#N/A	#N/A	#N/A	0	34	0	34	EPN_PFB	EPN_PFB_4	'1	0.00091
9968646099_R04C02	GSM3271820	GSE117130	FFPE	IlluminaHumanMethylation450k	#N/A	F	48	posterior fossa	GTR	#N/A	#N/A	0	0	91.2	0	91.2	EPN_PFB	EPN_PFB_3	'1	0.0012
9968646103_R01C02	GSM3271821	GSE117130	FFPE	IlluminaHumanMethylation450k	#N/A	F	#N/A	posterior fossa	#N/A	#N/A	#N/A	#N/A	#N/A	#N/A	#N/A	#N/A	EPN_PFB	EPN_PFB_1	'1	0.0021
9968646103_R02C01	GSM3271822	GSE117130	FFPE	IlluminaHumanMethylation450k	#N/A	M	37	posterior fossa	STR	#N/A	#N/A	0	0	119	0	119	EPN_PFB	EPN_PFB_1	'1	0.0018
9968646103_R04C02	GSM3271823	GSE117130	FFPE	IlluminaHumanMethylation450k	#N/A	M	28	posterior fossa	STR	#N/A	#N/A	1	0	169	0	169	EPN_PFB	EPN_PFB_2	'1	0.0013
9968646103_R05C01	GSM3271824	GSE117130	FFPE	IlluminaHumanMethylation450k	#N/A	M	16.81	posterior fossa	GTR	#N/A	#N/A	1	0	97.2	0	97.2	EPN_PFB	EPN_PFB_3	'1	0.0041
9968646103_R06C02	GSM3271825	GSE117130	FFPE	IlluminaHumanMethylation450k	#N/A	F	49	posterior fossa	GTR	#N/A	#N/A	1	0	84	0	84	EPN_PFB	EPN_PFB_2	'1	0.0013
9968646108_R03C01	GSM3271826	GSE117130	FFPE	IlluminaHumanMethylation450k	#N/A	F	34	posterior fossa	GTR	#N/A	#N/A	0	0	60	0	60	EPN_PFB	EPN_PFB_3	'1	0.0011
9969477057_R06C02	GSM3271835	GSE117130	FFPE	IlluminaHumanMethylation450k	#N/A	#N/A	11	posterior fossa	#N/A	#N/A	#N/A	#N/A	#N/A	#N/A	#N/A	#N/A	EPN_PFB	EPN_PFB_3	'1	0.0082
9969477063_R05C01	GSM3271836	GSE117130	FFPE	IlluminaHumanMethylation450k	#N/A	M	8	posterior fossa	#N/A	#N/A	#N/A	#N/A	#N/A	#N/A	#N/A	#N/A	EPN_PFB	EPN_PFB_4	'1	0.0014
202073220095_R02C01	GSM3271837	GSE117130	FFPE	IlluminaHumanMethylation450k	3	F	11.8	#N/A	GTR	Ependymoma III	0	1	0	155.52	0	155.52	EPN_PFB	EPN_PFB_4	'1	0.001
9992576055_R04C02	GSM3271838	GSE117130	Frozen	IlluminaHumanMethylation450k	#N/A	F	36	posterior fossa	GTR	#N/A	#N/A	1	0	85	1	16	EPN_PFB	EPN_PFB_5	'1	0.0008
9996247142_R02C02	GSM3271839	GSE117130	FFPE	IlluminaHumanMethylation450k	#N/A	M	#N/A	posterior fossa	#N/A	#N/A	#N/A	#N/A	#N/A	#N/A	#N/A	#N/A	EPN_PFB	EPN_PFB_1	'1	0.0026
200397860005_R04C02	GSM3271840	GSE117130	FFPE	IlluminaHumanMethylation450k	#N/A	#N/A	#N/A	posterior fossa	#N/A	#N/A	#N/A	#N/A	#N/A	#N/A	#N/A	#N/A	EPN_PFB	EPN_PFB_4	'1	0.00035
3999095046_R03C01	GSM3271842	GSE117130	Frozen	IlluminaHumanMethylation450k	#N/A	#N/A	#N/A	posterior fossa	#N/A	#N/A	#N/A	#N/A	#N/A	#N/A	#N/A	#N/A	EPN_PFB	EPN_PFB_1	'1	0.00046
3999543105_R04C01	GSM3271843	GSE117130	Frozen	IlluminaHumanMethylation450k	#N/A	M	29.1	posterior fossa	GTR	#N/A	#N/A	1	1	196.5	1	76.2	EPN_PFB	EPN_PFB_3	'1	0.0002
3999688006_R05C02	GSM3271844	GSE117130	Frozen	IlluminaHumanMethylation450k	#N/A	F	15	posterior fossa	STR	#N/A	#N/A	1	0	19	0	19	EPN_PFB	EPN_PFB_4	'1	0.00052
3999688058_R02C02	GSM3271845	GSE117130	FFPE	IlluminaHumanMethylation450k	#N/A	M	5.3	posterior fossa	GTR	#N/A	#N/A	1	0	48.03	1	38.2	EPN_PFB	EPN_PFB_4	'1	0.0009
3999875132_R01C02	GSM3271846	GSE117130	FFPE	IlluminaHumanMethylation450k	#N/A	F	10.29	posterior fossa	GTR	#N/A	#N/A	1	0	55.13	0	55.13	EPN_PFB	EPN_PFB_4	'1	0.0041
200325530060_R01C01	HIT2000	#N/A	#N/A	IlluminaHumanMethylation450k	3	F	5.8	posterior fossa	GTR	Ependymoma III	0	1	0	161.16	0	161.16	EPN_PFA	EPN_PFA_1B	'0.95	0.00062
9969477109_R01C01	GSM1593261&GSM2791907	GSE65362&GSE104210	FFPE	IlluminaHumanMethylation450k	3	F	5.9	posterior fossa	GTR	Anaplastic ependymoma III	0	1	0	174.24	0	174.24	EPN_PFA	EPN_PFA_1F	'1	0.0016
9305651027_R04C01	HIT2000	#N/A	#N/A	IlluminaHumanMethylation450k	2	M	2.4	posterior fossa	GTR	Ependymoma II	0	1	0	186.24	0	186.24	EPN_PFA	EPN_PFA_1E	'0.69	0.00046
9305651003_R04C02	GSM1593215&GSM2791855	GSE65362&GSE104210	FFPE	IlluminaHumanMethylation450k	3	M	2	posterior fossa	GTR	Anaplastic ependymoma III	0	1	1	86.99	1	86.99	EPN_PFA	EPN_PFA_2A	'0.8	0.001
9305651005_R02C01	GSM1593507	GSE65362	FFPE	IlluminaHumanMethylation450k	3	M	12.6	supratentorial	GTR	Anaplastic ependymoma III	0	1	0	57.17	0	57.17	EPN_ST_ZFTA	EPN_ST_ZFTA_RELA_B	'1	0.0008
9969477105_R03C01	GSM1593270&GSM2792338	GSE65362&GSE104210	FFPE	IlluminaHumanMethylation450k	3	M	1.2	posterior fossa	STR	Anaplastic ependymoma III	0	1	1	120.24	1	67.73	EPN_PFA	EPN_PFA_1E	'1	0.0023
200275560166_R03C02	HIT2000	#N/A	#N/A	IlluminaHumanMethylation450k	3	F	3.6	posterior fossa	GTR	Ependymoma III	0	1	0	148.32	0	148.32	EPN_PFA	EPN_PFA_2B	'1	0.00085
9969477105_R01C01	GSM1593266&GSM2792065	GSE65362&GSE104210	FFPE	IlluminaHumanMethylation450k	3	F	2.61	posterior fossa	GTR	Anaplastic ependymoma III	0	1	0	160.56	0	160.56	EPN_PFA	EPN_PFA_1B	'1	0.0019
9969477105_R02C01	GSM1593267&GSM2792002	GSE65362&GSE104210	FFPE	IlluminaHumanMethylation450k	3	F	4.3	posterior fossa	STR	Anaplastic ependymoma III	unclear	1	1	16.93	1	13.38	EPN_PFA	EPN_PFA_1C	'1	0.0083
200397860039_R05C01	HIT2000	#N/A	#N/A	IlluminaHumanMethylation450k	3	M	9	posterior fossa	STR	Ependymoma III	1	1	1	39.36	1	1.68	EPN_PFA	EPN_PFA_2B	'0.99	0.00023
9305651013_R05C02	HIT2000	#N/A	#N/A	IlluminaHumanMethylation450k	3	F	14.3	supratentorial	GTR	Ependymoma III	0	1	0	16.08	0	16.08	EPN_ST_ZFTA	EPN_ST_ZFTA_RELA_A	'0.99	0.0012
200325530060_R03C01	HIT2000	#N/A	#N/A	IlluminaHumanMethylation450k	3	F	2.5	supratentorial	GTR	Ependymoma III	0	1	0	123.96	0	123.96	EPN_ST_ZFTA	EPN_ST_ZFTA_RELA_A	'1	0.00066
3999308203_R01C01	HIT2000	#N/A	#N/A	IlluminaHumanMethylation450k	3	F	4.2	supratentorial	STR	Ependymoma III	0	1	0	140.16	0	140.16	EPN_ST_ZFTA	EPN_ST_ZFTA_FUS_C	'1	0.00059
9305651005_R05C01	GSM1593199&GSM2791982	GSE65362&GSE104210	FFPE	IlluminaHumanMethylation450k	3	M	11	posterior fossa	GTR	Anaplastic ependymoma III	0	1	0	189.36	1	59.41	EPN_PFA	EPN_PFA_1C	'1	0.00024
9969477106_R01C01	GSM1593263&GSM2792331	GSE65362&GSE104210	FFPE	IlluminaHumanMethylation450k	3	M	1.73	posterior fossa	STR	Anaplastic ependymoma III	0	1	0	144.12	1	66.26	EPN_PFA	EPN_PFA_1E	'0.99	0.0011
9741950023_R05C01	HIT2000	#N/A	#N/A	IlluminaHumanMethylation450k	3	F	18.6	supratentorial	GTR	Ependymoma III	0	1	1	34.2	1	17.64	EPN_ST_ZFTA	EPN_ST_ZFTA_RELA_A	'1	0.00095
9969477106_R02C01	GSM1593271&GSM2791719	GSE65362&GSE104210	FFPE	IlluminaHumanMethylation450k	3	F	5.7	posterior fossa	STR	Anaplastic ependymoma III	0	1	0	120.96	0	120.96	EPN_PFA	EPN_PFA_2B	'1	0.0026
9305651003_R01C01	GSM1593246&GSM2792231	GSE65362&GSE104210	FFPE	IlluminaHumanMethylation450k	3	M	2.1	posterior fossa	STR	Anaplastic ependymoma III	0	1	1	48.69	1	8.32	EPN_PFA	EPN_PFA_1A	'0.96	0.0022
200275560166_R06C02	HIT2000	#N/A	#N/A	IlluminaHumanMethylation450k	3	F	4.1	posterior fossa	GTR	Ependymoma III	0	1	0	133.68	0	133.68	EPN_PFA	EPN_PFA_2B	'0.95	0.002
9305651003_R01C02	Hamburg	#N/A	#N/A	IlluminaHumanMethylation450k	2	M	11.81	spinal	STR	Ependymoma II	unclear	1	0	122.28	0	122.28	EPN_SPINE	EPN_SPINE	'0.93	0.0015
9969477105_R06C02	GSM1593276&GSM2791742	GSE65362&GSE104210	FFPE	IlluminaHumanMethylation450k	3	F	1.65	posterior fossa	GTR	Anaplastic ependymoma III	0	1	0	128.04	1	45.96	EPN_PFA	EPN_PFA_2A	'1	0.013
9305651027_R02C01	GSM1593504	GSE65362	FFPE	IlluminaHumanMethylation450k	3	M	17.76	supratentorial	GTR	Anaplastic ependymoma III	0	1	1	69.84	1	23.77	EPN_ST_ZFTA	EPN_ST_ZFTA_RELA_A	'0.97	0.00032
9969477105_R04C02	GSM1593272&GSM2791652	GSE65362&GSE104210	FFPE	IlluminaHumanMethylation450k	2	F	3.8	posterior fossa	STR	Ependymoma	0	1	0	119.88	1	4.24	EPN_PFA	EPN_PFA_2C	'1	0.013
9305651016_R05C02	GSM1593503	GSE65362	FFPE	IlluminaHumanMethylation450k	3	F	1.9	supratentorial	GTR	Anaplastic ependymoma III	0	1	0	92.16	0	92.16	EPN_ST_ZFTA	EPN_ST_ZFTA_FUS_C	'1	0.00099
9969477105_R03C02	GSM1593274&GSM2791858	GSE65362&GSE104210	FFPE	IlluminaHumanMethylation450k	3	M	1.5	posterior fossa	GTR	Anaplastic ependymoma III	0	1	0	162.24	1	22.03	EPN_PFA	EPN_PFA_2A	'1	0.0035
9969477105_R02C02	GSM1593260&GSM2791909	GSE65362&GSE104210	FFPE	IlluminaHumanMethylation450k	3	F	4.5	posterior fossa	GTR	Anaplastic ependymoma III	0	1	1	58.16	1	13.32	EPN_PFA	EPN_PFA_1F	'1	0.0035
200325530060_R06C01	HIT2000	#N/A	#N/A	IlluminaHumanMethylation450k	3	M	3.2	posterior fossa	STR	Ependymoma III	0	1	0	159.12	1	6	EPN_PFA	EPN_PFA_2B	'0.86	0.00023
9969477105_R06C01	GSM1593262&GSM2792246	GSE65362&GSE104210	FFPE	IlluminaHumanMethylation450k	3	M	1.92	posterior fossa	STR	Anaplastic ependymoma III	0	1	0	79.08	0	79.08	EPN_PFA	EPN_PFA_1A	'0.97	0.00081
9969477105_R01C02	GSM1593264&GSM2792275	GSE65362&GSE104210	FFPE	IlluminaHumanMethylation450k	3	F	0.4	posterior fossa	STR	Anaplastic ependymoma III	0	0	1	8.05	1	4.56	EPN_PFA	EPN_PFA_1E	'0.97	0.002
10006823069_R06C01	HIT2000	#N/A	#N/A	IlluminaHumanMethylation450k	3	F	1.2	posterior fossa	GTR	Ependymoma III	0	1	1	127.56	1	29.4	EPN_PFA	EPN_PFA_1F	'0.21	0.00073
9969477109_R03C01	GSM1593273&GSM2791667	GSE65362&GSE104210	FFPE	IlluminaHumanMethylation450k	3	F	4	posterior fossa	STR	Anaplastic ependymoma III	0	1	1	24.3	1	3.85	EPN_PFA	EPN_PFA_2B	'0.96	0.044
200275560166_R04C01	Beobachtungspatient 2000	#N/A	#N/A	IlluminaHumanMethylation450k	2	M	10.1	posterior fossa	GTR	Ependymoma II	0	1	1	133.2	1	8.28	EPN_PFB	EPN_PFB_1	'1	0.00019
9969477109_R04C01	GSM1593269&GSM2792000	GSE65362&GSE104210	FFPE	IlluminaHumanMethylation450k	3	M	6	posterior fossa	GTR	Anaplastic ependymoma III	0	1	1	97.8	1	83.16	EPN_PFA	EPN_PFA_1C	'1	0.00075
9969477105_R05C01	GSM1593268&GSM2791991	GSE65362&GSE104210	FFPE	IlluminaHumanMethylation450k	3	M	5.02	posterior fossa	STR	Anaplastic ependymoma III	0	1	1	90.36	1	65.79	EPN_PFA	EPN_PFA_1C	'1	0.0017
200277210145_R05C01	HIT2000	#N/A	#N/A	IlluminaHumanMethylation450k	3	F	1.9	posterior fossa	GTR	Ependymoma III	0	1	0	118.32	0	118.32	EPN_PFA	EPN_PFA_1E	'0.99	0.0016
9305651013_R02C02	GSM1593502	GSE65362	FFPE	IlluminaHumanMethylation450k	3	M	2.92	supratentorial	GTR	Anaplastic ependymoma III	0	1	0	129.72	0	129.72	EPN_ST_ZFTA	EPN_ST_ZFTA_RELA_A	'1	0.00037
9969477105_R04C01	GSM1593265&GSM2792284	GSE65362&GSE104210	FFPE	IlluminaHumanMethylation450k	3	M	0.4	posterior fossa	STR	Anaplastic ependymoma III	0	0	1	2.88	1	2.88	EPN_PFA	EPN_PFA_1E	'1	0.0015
3999834014_R02C01	GSM2791635	GSE104210	#N/A	IlluminaHumanMethylation450k	3	#N/A	2.5	posterior fossa	STR	Ependymoma III	0	1	1	43.08	1	21.12	EPN_PFA	EPN_PFA_2C	'1	0.00068
9969477109_R05C01	GSM1593275&GSM2791744	GSE65362&GSE104210	FFPE	IlluminaHumanMethylation450k	3	M	1	posterior fossa	GTR	Anaplastic ependymoma III	1	1	1	33.24	1	27.24	EPN_PFA	EPN_PFA_2A	'1	0.0056
9296930094_R06C01	GSM1593194&GSM2792302	GSE65362&GSE104210	FFPE	IlluminaHumanMethylation450k	3	M	0.3	posterior fossa	GTR	Anaplastic ependymoma III	unclear	0	1	5.92	1	2.52	EPN_PFA	EPN_PFA_1E	'1	0.00044
9297949078_R03C02	GSM1593245&GSM2791911	GSE65362&GSE104210	FFPE	IlluminaHumanMethylation450k	3	M	4.1	posterior fossa	STR	Anaplastic ependymoma III	0	1	0	49.8	1	3.6	EPN_PFA	EPN_PFA_1F	'1	0.00046
9297949078_R06C01	GSM1593191&GSM2792233	GSE65362&GSE104210	FFPE	IlluminaHumanMethylation450k	3	M	2	posterior fossa	GTR	Anaplastic ependymoma III	0	1	0	49.8	0	49.8	EPN_PFA	EPN_PFA_1A	'0.98	0.00018
200325530060_R03C02	HIT2000	#N/A	#N/A	IlluminaHumanMethylation450k	3	F	3.6	supratentorial	GTR	Ependymoma III	0	1	0	25.32	0	25.32	EPN_ST_ZFTA	EPN_ST_ZFTA_RELA_A	'1	0.0014
3999834014_R04C01	GSM2792153	GSE104210	#N/A	IlluminaHumanMethylation450k	2	#N/A	6	posterior fossa	GTR	Ependymoma II	0	1	0	125.52	0	125.52	EPN_PFA	EPN_PFA_1D	'0.59	0.00028
9297949098_R03C01	GSM1593205&GSM2791936	GSE65362&GSE104210	FFPE	IlluminaHumanMethylation450k	3	#N/A	9.2	posterior fossa	GTR	Anaplastic ependymoma III	0	1	0	107.76	0	107.76	EPN_PFA	EPN_PFA_1C	'1	0.00028
9297949098_R01C01	GSM1593210&GSM2791747	GSE65362&GSE104210	FFPE	IlluminaHumanMethylation450k	3	M	3.2	posterior fossa	GTR	Anaplastic ependymoma III	0	1	0	51.12	0	51.12	EPN_PFA	EPN_PFA_2A	'0.99	0.00047
200325530067_R04C01	HIT2000	#N/A	#N/A	IlluminaHumanMethylation450k	3	F	1.8	posterior fossa	GTR	Ependymoma III	0	1	0	104.64	1	8.04	EPN_PFA	EPN_PFA_1A	'0.6	0.00053
200397860074_R02C01	HIT2000	#N/A	#N/A	IlluminaHumanMethylation450k	3	M	3.7	posterior fossa	STR	Ependymoma III	1	0	1	4.32	1	1.8	EPN_PFA	EPN_PFA_1C	'0.76	0.00018
9553932088_R04C02	HIT2000	#N/A	#N/A	IlluminaHumanMethylation450k	3	F	1.8	supratentorial	GTR	Ependymoma III	0	1	0	41.88	1	5.64	EPN_ST_ZFTA	EPN_ST_ZFTA_FUS_C	'1	0.001
200325530060_R05C02	HIT2000	#N/A	#N/A	IlluminaHumanMethylation450k	2	F	1.1	posterior fossa	STR	Ependymoma II	0	0	1	6.6	1	4.68	EPN_PFA	EPN_PFA_1E	'0.99	0.00072
200325530060_R06C02	HIT2000	#N/A	#N/A	IlluminaHumanMethylation450k	3	F	1.1	posterior fossa	STR	Ependymoma III	0	1	1	34.44	1	7.92	EPN_PFA	EPN_PFA_1E	'1	0.00075
9305651005_R06C01	HIT2000	#N/A	#N/A	IlluminaHumanMethylation450k	3	M	11	supratentorial	GTR	Ependymoma III	0	1	0	110.28	0	110.28	EPN_ST_ZFTA	EPN_ST_ZFTA_RELA_A	'1	0.0016
9305651016_R01C01	GSM1593505	GSE65362	FFPE	IlluminaHumanMethylation450k	3	M	7.7	supratentorial	GTR	Anaplastic ependymoma III	0	1	0	156.48	1	25.38	EPN_ST_ZFTA	EPN_ST_ZFTA_RELA_A	'1	0.00076
9305651027_R01C02	HIT2000	#N/A	#N/A	IlluminaHumanMethylation450k	3	M	17.2	supratentorial	STR	Ependymoma III	0	1	1	50.76	1	20.52	EPN_ST_ZFTA	EPN_ST_ZFTA_RELA_A	'1	0.00038
200275560166_R02C02	Interimregister HIT2000	#N/A	#N/A	IlluminaHumanMethylation450k	3	F	2.1	posterior fossa	GTR	Ependymoma III	0	1	0	83.16	0	83.16	EPN_PFA	EPN_PFA_1A	'0.97	0.00056
200275560166_R05C02	Interimregister HIT2000	#N/A	#N/A	IlluminaHumanMethylation450k	3	M	0.5	posterior fossa	GTR	Ependymoma III	0	1	0	82.32	0	82.32	EPN_PFA	EPN_PFA_1E	'0.98	0.00032
9969477108_R04C01	Interimregister HIT2000	#N/A	#N/A	IlluminaHumanMethylation450k	3	F	4.6	posterior fossa	STR	Ependymoma III	0	1	0	77.76	1	3.6	EPN_PFA	EPN_PFA_2A	'0.6	0.00071
9969477102_R06C01	Interimregister HIT2000	#N/A	#N/A	IlluminaHumanMethylation450k	3	F	4.6	posterior fossa	GTR	Ependymoma III	0	1	0	72.36	1	21.24	EPN_PFA	EPN_PFA_2B	'1	0.0006
9969477108_R05C01	Interimregister HIT2000	#N/A	#N/A	IlluminaHumanMethylation450k	3	F	3.3	supratentorial	GTR	Ependymoma III	0	1	1	35.16	1	22.44	EPN_ST_ZFTA	EPN_ST_ZFTA_RELA_A	'1	0.00075
200277210145_R04C01	Interimregister HIT2000	#N/A	#N/A	IlluminaHumanMethylation450k	3	M	1.5	posterior fossa	GTR	Ependymoma III	0	1	0	57.84	unclear, in evaluation	#N/A	EPN_PFA	EPN_PFA_1A	'1	0.00025
9305651095_R05C01	Interimregister HIT2000	#N/A	#N/A	IlluminaHumanMethylation450k	3	F	7	supratentorial	GTR	Ependymoma III	0	1	0	48.48	1	3.36	EPN_ST_ZFTA	EPN_ST_ZFTA_FUS_C	'1	0.0012
200397870026_R02C01	Interimregister HIT2000	#N/A	#N/A	IlluminaHumanMethylation450k	3	F	1.1	posterior fossa	GTR	Ependymoma III	1	1	0	81	1	3	EPN_PFA	EPN_PFA_1E	'0.98	0.00053
9533774021_R03C02	Interimregister HIT2000	#N/A	#N/A	IlluminaHumanMethylation450k	#N/A	#N/A	#N/A	#N/A	#N/A	#N/A	#N/A	#N/A	#N/A	#N/A	#N/A	#N/A	EPN_ST_SE	EPN_ST_SE	'0.06	0.00043
3998909013_R03C01	Hamburg	#N/A	#N/A	IlluminaHumanMethylation450k	#N/A	#N/A	#N/A	#N/A	#N/A	#N/A	#N/A	#N/A	#N/A	#N/A	#N/A	#N/A	EPN_ST_ZFTA	EPN_ST_ZFTA_RELA_A	'1	0.00045
101231000034_R02C01	GSM6629213	GSE215240&GSE184900	FFPE	IlluminaHumanMethylation450k	1	M	15.35	spinal	STR	Myxopapillary ependymoma	#N/A	1	0	62	1	41.19	EPN_MPE	EPN_MPE_A	'1	0.00015
200109360079_R02C02	GSM6629486	GSE215240	FFPE	IlluminaHumanMethylation450k	3	M	0	posterior fossa	GTR	Ependymoma, WHO grade III	#N/A	1	0	67	1	67	EPN_PFA	EPN_PFA_1A	'0.98	0.00073
200091640059_R01C01	GSM6629987	GSE215240	FFPE	IlluminaHumanMethylation450k	#N/A	M	17	supratentorial	GTR	Ependymoma, ZFTA fusion-positive	#N/A	1	1	33	1	4	EPN_ST_ZFTA	EPN_ST_ZFTA_RELA_A	'1	0.00015
200394970025_R02C01	GSM6630212	GSE215240	FFPE	IlluminaHumanMethylation450k	3	F	5	posterior fossa	#N/A	Ependymoma, WHO grade III	#N/A	1	1	27	1	11	EPN_PFA	EPN_PFA_1C	'0.92	0.0011
200277210030_R01C02	GSM6630209	GSE215240	FFPE	IlluminaHumanMethylation450k	2	M	11.47	spinal	STR	Ependymoma II	#N/A	#N/A	0	42	0	42	EPN_SPINE	EPN_SPINE	'0.73	0.00016
200325530167_R03C02	GSM6629815	GSE215240	FFPE	IlluminaHumanMethylation450k	3	F	2	posterior fossa	GTR	Ependymoma, WHO grade III	#N/A	1	0	44	0	44	EPN_PFA	EPN_PFA_1A	'0.99	0.0009
200394970024_R06C02	GSM2792177&GSM6629375	GSE104210&GSE215240	FFPE	IlluminaHumanMethylation450k	3	F	1	posterior fossa	STR	Ependymoma, WHO grade III	#N/A	1	0	63	1	15	EPN_PFA	EPN_PFA_1A	'0.99	0.00067
200091640001_R05C01	GSM6629347	GSE215240	FFPE	IlluminaHumanMethylation450k	3	F	8	#N/A	GTR	Ependymoma, WHO grade III	#N/A	1	0	37	0	37	EPN_ST_ZFTA	EPN_ST_ZFTA_RELA_A	'1	0.0007
200394970025_R01C01	GSM6629838	GSE215240	FFPE	IlluminaHumanMethylation450k	#N/A	M	5	supratentorial	GTR	Ependymoma, ZFTA fusion-positive	#N/A	1	0	40	0	40	EPN_ST_ZFTA	EPN_ST_ZFTA_RELA_A	'1	0.00031
200394970045_R02C01	GSM6630078	GSE215240	FFPE	IlluminaHumanMethylation450k	3	F	3	posterior fossa	GTR	Ependymoma, WHO grade III	#N/A	1	1	44	1	25	EPN_PFA	EPN_PFA_1C	'1	0.00053
200091640086_R06C01	GSM6630243	GSE215240	FFPE	IlluminaHumanMethylation450k	#N/A	M	1	supratentorial	GTR	Ependymoma, ZFTA fusion-positive	#N/A	1	0	34	1	25	EPN_ST_ZFTA	EPN_ST_ZFTA_FUS_D	'1	0.00024
200397860023_R05C01	GSM6629367	GSE215240	FFPE	IlluminaHumanMethylation450k	#N/A	M	9	supratentorial	GTR	Ependymoma, ZFTA fusion-positive	#N/A	1	0	26	0	26	EPN_ST_ZFTA	EPN_ST_ZFTA_RELA_A	'0.92	0.00018
200397540067_R05C01	GSM6630056	GSE215240&GSE184900	FFPE	IlluminaHumanMethylation450k	1	F	13.71	spinal	GTR	Myxopapillary ependymoma	#N/A	0	0	42.48	0	42.48	EPN_MPE	EPN_MPE_A	'1	0.00054
200275560166_R06C01	SKK87	#N/A	#N/A	IlluminaHumanMethylation450k	3	F	2.1	#N/A	#N/A	Ependymoma III	#N/A	#N/A	0	286.56	0	286.56	EPN_PFA	EPN_PFA_2C	'1	0.006
10005771032_R01C01	GSM5600072	GSE184900	#N/A	IlluminaHumanMethylation450k	#N/A	M	29	spinal	STR	Myxopapillary ependymoma	#N/A	1	#N/A	#N/A	1	132	EPN_MPE	EPN_MPE_A	'1	0.00026
10005771086_R02C01	GSM5600073	GSE184900	#N/A	IlluminaHumanMethylation450k	#N/A	M	13	spinal	GTR	Myxopapillary ependymoma	#N/A	0	#N/A	#N/A	0	49.2	EPN_MPE	EPN_MPE_A	'1	0.00019
200078650174_R05C01	GSM5600037	GSE184900	#N/A	IlluminaHumanMethylation450k	#N/A	F	49	spinal	GTR	Myxopapillary ependymoma	#N/A	0	#N/A	#N/A	0	6	EPN_MPE	EPN_MPE_A	'1	0.002
200362700153_R01C02	GSM5600074	GSE184900	#N/A	IlluminaHumanMethylation450k	2	F	27	spinal	GTR	Ependymoma II	#N/A	0	#N/A	#N/A	0	43.2	EPN_MPE	EPN_MPE_B	'1	0.00067
200723300044_R04C02	GSM5600075	GSE184900	#N/A	IlluminaHumanMethylation450k	#N/A	F	45	spinal	GTR	Ependymoma	#N/A	0	#N/A	#N/A	0	3.16	EPN_MPE	EPN_MPE_B	'1	0.00084
3998920103_R01C02	GSM5600100	GSE184900	#N/A	IlluminaHumanMethylation450k	#N/A	#N/A	#N/A	spinal	#N/A	#N/A	#N/A	#N/A	#N/A	#N/A	#N/A	#N/A	EPN_MPE	EPN_MPE_A	'0.92	0.0017
3998920103_R04C01	GSM5600101	GSE184900	#N/A	IlluminaHumanMethylation450k	#N/A	#N/A	#N/A	spinal	#N/A	#N/A	#N/A	#N/A	#N/A	#N/A	#N/A	#N/A	EPN_MPE	EPN_MPE_A	'1	0.0007
3998920103_R05C01	GSM5600102	GSE184900	#N/A	IlluminaHumanMethylation450k	#N/A	#N/A	#N/A	spinal	#N/A	#N/A	#N/A	#N/A	#N/A	#N/A	#N/A	#N/A	EPN_MPE	EPN_MPE_B	'1	0.00071
3998920103_R06C01	GSM5600099	GSE184900	#N/A	IlluminaHumanMethylation450k	#N/A	#N/A	#N/A	spinal	#N/A	#N/A	#N/A	#N/A	#N/A	#N/A	#N/A	#N/A	EPN_MPE	EPN_MPE_B	'1	0.00068
3998920104_R06C01	GSM5600098	GSE184900	#N/A	IlluminaHumanMethylation450k	#N/A	#N/A	#N/A	spinal	#N/A	#N/A	#N/A	#N/A	#N/A	#N/A	#N/A	#N/A	EPN_PFA	EPN_PFA_1B	'0.071	0.0012
3999078119_R04C01	GSM5600096	GSE184900	#N/A	IlluminaHumanMethylation450k	#N/A	#N/A	#N/A	spinal	#N/A	#N/A	#N/A	#N/A	#N/A	#N/A	#N/A	#N/A	EPN_MPE	EPN_MPE_A	'1	0.0009
3999078119_R05C01	GSM5600097	GSE184900	#N/A	IlluminaHumanMethylation450k	#N/A	#N/A	#N/A	spinal	#N/A	#N/A	#N/A	#N/A	#N/A	#N/A	#N/A	#N/A	EPN_MPE	EPN_MPE_A	'1	0.00098
3999095046_R03C02	GSM5600104	GSE184900	#N/A	IlluminaHumanMethylation450k	#N/A	#N/A	#N/A	spinal	#N/A	#N/A	#N/A	#N/A	#N/A	#N/A	#N/A	#N/A	EPN_MPE	EPN_MPE_B	'1	0.00093
3999095046_R06C01	GSM5600103	GSE184900	#N/A	IlluminaHumanMethylation450k	#N/A	#N/A	#N/A	spinal	#N/A	#N/A	#N/A	#N/A	#N/A	#N/A	#N/A	#N/A	EPN_MPE	EPN_MPE_B	'1	0.00081
3999095046_R06C02	GSM5600105	GSE184900	#N/A	IlluminaHumanMethylation450k	#N/A	#N/A	#N/A	spinal	#N/A	#N/A	#N/A	#N/A	#N/A	#N/A	#N/A	#N/A	EPN_MPE	EPN_MPE_B	'1	0.00053
3999095049_R02C02	GSM5599985	GSE184900	#N/A	IlluminaHumanMethylation450k	#N/A	M	23.13	spinal	GTR	Myxopapillary ependymoma	#N/A	0	#N/A	174	1	6	EPN_MPE	EPN_MPE_A	'1	0.00038
3999095049_R03C02	GSM5600106	GSE184900	#N/A	IlluminaHumanMethylation450k	#N/A	#N/A	#N/A	spinal	#N/A	#N/A	#N/A	#N/A	#N/A	#N/A	#N/A	#N/A	EPN_MPE	EPN_MPE_B	'1	0.00029
3999095058_R01C01	GSM5599986	GSE184900	#N/A	IlluminaHumanMethylation450k	#N/A	M	50.82	spinal	STR	Myxopapillary ependymoma	#N/A	0	#N/A	120	1	78	EPN_MPE	EPN_MPE_B	'1	0.00033
3999095058_R06C01	GSM5600107	GSE184900	#N/A	IlluminaHumanMethylation450k	#N/A	#N/A	#N/A	spinal	#N/A	#N/A	#N/A	#N/A	#N/A	#N/A	#N/A	#N/A	EPN_MPE	EPN_MPE_B	'1	0.00026
3999095059_R01C02	GSM5600110	GSE184900	#N/A	IlluminaHumanMethylation450k	#N/A	#N/A	#N/A	spinal	#N/A	#N/A	#N/A	#N/A	#N/A	#N/A	#N/A	#N/A	EPN_MPE	EPN_MPE_B	'1	0.00074
3999095059_R03C02	GSM5600111	GSE184900	#N/A	IlluminaHumanMethylation450k	#N/A	#N/A	#N/A	spinal	#N/A	#N/A	#N/A	#N/A	#N/A	#N/A	#N/A	#N/A	EPN_MPE	EPN_MPE_B	'1	0.00095
3999095059_R04C01	GSM5600108	GSE184900	#N/A	IlluminaHumanMethylation450k	#N/A	#N/A	#N/A	spinal	#N/A	#N/A	#N/A	#N/A	#N/A	#N/A	#N/A	#N/A	EPN_MPE	EPN_MPE_B	'1	0.00034
3999095059_R04C02	GSM5600112	GSE184900	#N/A	IlluminaHumanMethylation450k	#N/A	#N/A	#N/A	spinal	#N/A	#N/A	#N/A	#N/A	#N/A	#N/A	#N/A	#N/A	EPN_MPE	EPN_MPE_A	'1	0.00048
3999095059_R06C01	GSM5600109	GSE184900	#N/A	IlluminaHumanMethylation450k	#N/A	#N/A	#N/A	spinal	#N/A	#N/A	#N/A	#N/A	#N/A	#N/A	#N/A	#N/A	EPN_MPE	EPN_MPE_A	'1	0.0085
3999100009_R01C01	GSM5600113	GSE184900	#N/A	IlluminaHumanMethylation450k	#N/A	#N/A	#N/A	spinal	#N/A	#N/A	#N/A	#N/A	#N/A	#N/A	#N/A	#N/A	EPN_MPE	EPN_MPE_A	'1	0.00026
3999100009_R02C01	GSM5600114	GSE184900	#N/A	IlluminaHumanMethylation450k	#N/A	#N/A	#N/A	spinal	#N/A	#N/A	#N/A	#N/A	#N/A	#N/A	#N/A	#N/A	EPN_MPE	EPN_MPE_B	'1	0.00076
3999100009_R02C02	GSM5600115	GSE184900	#N/A	IlluminaHumanMethylation450k	#N/A	#N/A	#N/A	spinal	#N/A	#N/A	#N/A	#N/A	#N/A	#N/A	#N/A	#N/A	EPN_MPE	EPN_MPE_B	'1	0.00029
3999100012_R02C01	GSM5600116	GSE184900	#N/A	IlluminaHumanMethylation450k	#N/A	#N/A	#N/A	spinal	#N/A	#N/A	#N/A	#N/A	#N/A	#N/A	#N/A	#N/A	EPN_MPE	EPN_MPE_A	'0.98	0.00036
3999100012_R03C02	GSM5600119	GSE184900	#N/A	IlluminaHumanMethylation450k	#N/A	#N/A	#N/A	spinal	#N/A	#N/A	#N/A	#N/A	#N/A	#N/A	#N/A	#N/A	EPN_MPE	EPN_MPE_A	'1	0.00045
3999100012_R04C01	GSM5600117	GSE184900	#N/A	IlluminaHumanMethylation450k	#N/A	#N/A	#N/A	spinal	#N/A	#N/A	#N/A	#N/A	#N/A	#N/A	#N/A	#N/A	EPN_MPE	EPN_MPE_A	'0.17	0.00028
3999100012_R05C01	GSM5600118	GSE184900	#N/A	IlluminaHumanMethylation450k	#N/A	#N/A	#N/A	spinal	#N/A	#N/A	#N/A	#N/A	#N/A	#N/A	#N/A	#N/A	EPN_MPE	EPN_MPE_B	'1	0.026
3999100014_R01C02	GSM5600121	GSE184900	#N/A	IlluminaHumanMethylation450k	#N/A	#N/A	#N/A	spinal	#N/A	#N/A	#N/A	#N/A	#N/A	#N/A	#N/A	#N/A	EPN_MPE	EPN_MPE_B	'1	0.00048
3999100014_R05C01	GSM5600120	GSE184900	#N/A	IlluminaHumanMethylation450k	#N/A	#N/A	#N/A	spinal	#N/A	#N/A	#N/A	#N/A	#N/A	#N/A	#N/A	#N/A	EPN_MPE	EPN_MPE_B	'1	0.00071
3999100076_R04C01	GSM5600122	GSE184900	#N/A	IlluminaHumanMethylation450k	#N/A	#N/A	#N/A	spinal	#N/A	#N/A	#N/A	#N/A	#N/A	#N/A	#N/A	#N/A	EPN_MPE	EPN_MPE_B	'1	0.0029
3999308203_R04C02	GSM5600036	GSE184900	#N/A	IlluminaHumanMethylation450k	#N/A	F	34	spinal	GTR	Myxopapillary ependymoma	#N/A	0	#N/A	#N/A	#N/A	#N/A	EPN_MPE	EPN_MPE_B	'1	0.00097
6752625106_R01C01	GSM1593563	GSE65362&GSE184900	Frozen	IlluminaHumanMethylation450k	1	M	32	spinal	#N/A	Ependymoma	#N/A	0	#N/A	#N/A	#N/A	#N/A	EPN_MPE	EPN_MPE_A	'1	0.00034
6752625107_R03C02	GSM1593586	GSE65362&GSE184900	Frozen	IlluminaHumanMethylation450k	#N/A	M	9	spinal	#N/A	Pilocytic astrocytoma I	#N/A	#N/A	#N/A	#N/A	1	50	EPN_MPE	EPN_MPE_A	'1	0.00032
9007225064_R01C02	GSM1593569	GSE65362&GSE184900	FFPE	IlluminaHumanMethylation450k	1	#N/A	#N/A	#N/A	#N/A	Myxopapillary ependymoma	#N/A	#N/A	#N/A	#N/A	#N/A	#N/A	EPN_MPE	EPN_MPE_A	'0.84	0.0028
6026818091_R01C02	GSM1593346&GSM2791969	GSE65362&GSE104210	Frozen	IlluminaHumanMethylation450k	3	M	11	posterior fossa	STR	Anaplastic ependymoma III	#N/A	1	1	54	1	47	EPN_PFA	EPN_PFA_1C	'1	0.00044
6026818094_R02C01	GSM1593365&GSM2791704	GSE65362&GSE104210	Frozen	IlluminaHumanMethylation450k	2	M	5.3	posterior fossa	STR	Ependymoma	#N/A	1	0	56	1	16	EPN_PFA	EPN_PFA_2B	'1	0.0003
6026818101_R01C01	GSM1593376	GSE65362	Frozen	IlluminaHumanMethylation450k	#N/A	#N/A	#N/A	posterior fossa	#N/A	Ependymoma	#N/A	#N/A	#N/A	#N/A	#N/A	#N/A	EPN_PFA	EPN_PFA_1B	'1	0.00091
6026818101_R02C01	GSM1593540	GSE65362	Frozen	IlluminaHumanMethylation450k	#N/A	#N/A	#N/A	posterior fossa	#N/A	Ependymoma	#N/A	#N/A	#N/A	#N/A	#N/A	#N/A	EPN_ST_ZFTA	EPN_ST_ZFTA_RELA_A	'1	0.0017
6026818101_R02C02	GSM1593385	GSE65362	Frozen	IlluminaHumanMethylation450k	#N/A	#N/A	#N/A	posterior fossa	#N/A	Ependymoma	#N/A	#N/A	#N/A	#N/A	#N/A	#N/A	EPN_PFA	EPN_PFA_2A	'1	0.0012
6026818101_R03C02	GSM1593378	GSE65362	Frozen	IlluminaHumanMethylation450k	#N/A	#N/A	#N/A	posterior fossa	#N/A	Ependymoma	#N/A	#N/A	#N/A	#N/A	#N/A	#N/A	EPN_PFA	EPN_PFA_1E	'0.94	0.001
6026818101_R04C01	GSM1593377	GSE65362	Frozen	IlluminaHumanMethylation450k	#N/A	#N/A	#N/A	posterior fossa	#N/A	Ependymoma	#N/A	#N/A	#N/A	#N/A	#N/A	#N/A	EPN_PFA	EPN_PFA_1B	'1	0.00097
9403904125_R04C02	GSM1593381	GSE65362&GSE65362	Frozen	IlluminaHumanMethylation450k	#N/A	#N/A	#N/A	#N/A	#N/A	Ependymoma	#N/A	#N/A	#N/A	#N/A	#N/A	#N/A	EPN_PFA	EPN_PFA_1C	'1	0.001
3999720097_R05C01	GSM1593382&GSM2791939	GSE65362&GSE104210	Frozen	IlluminaHumanMethylation450k	#N/A	M	8.2	#N/A	#N/A	Ependymoma	#N/A	#N/A	0	135	0	135	EPN_PFA	EPN_PFA_1C	'1	0.00064
6026818110_R01C01	GSM1593373	GSE65362	Frozen	IlluminaHumanMethylation450k	#N/A	#N/A	#N/A	posterior fossa	#N/A	Ependymoma	#N/A	#N/A	#N/A	#N/A	#N/A	#N/A	EPN_PFA	EPN_PFA_1F	'0.99	0.00072
6026818110_R01C02	GSM1593375	GSE65362	Frozen	IlluminaHumanMethylation450k	#N/A	#N/A	#N/A	posterior fossa	#N/A	Ependymoma	#N/A	#N/A	#N/A	#N/A	#N/A	#N/A	EPN_PFA	EPN_PFA_1B	'1	0.0017
6026818110_R02C01	GSM1593538	GSE65362	Frozen	IlluminaHumanMethylation450k	#N/A	#N/A	#N/A	posterior fossa	#N/A	Ependymoma	#N/A	#N/A	#N/A	#N/A	#N/A	#N/A	EPN_ST_ZFTA	EPN_ST_ZFTA_RELA_A	'1	0.00038
6285641012_R01C02	GSM1593349&GSM2792342	GSE65362&GSE104210	FFPE	IlluminaHumanMethylation450k	2	M	2	posterior fossa	GTR	Ependymoma	#N/A	0	1	32	1	18	EPN_PFA	EPN_PFA_1E	'1	0.00043
6285641012_R05C02	GSM1593306	GSE65362	Frozen	IlluminaHumanMethylation450k	3	F	7	#N/A	STR	Anaplastic ependymoma III	#N/A	1	1	58	1	8	EPN_PFA	EPN_PFA_1C	'1	0.00083
6752625106_R02C01	GSM1593698	GSE65362	#N/A	IlluminaHumanMethylation450k	#N/A	#N/A	#N/A	#N/A	#N/A	#N/A	#N/A	#N/A	#N/A	#N/A	#N/A	#N/A	EPN_PFB	EPN_PFB_4	'1	0.00033
6752625106_R05C02	GSM1593706	GSE65362	#N/A	IlluminaHumanMethylation450k	#N/A	#N/A	#N/A	#N/A	#N/A	#N/A	#N/A	#N/A	#N/A	#N/A	#N/A	#N/A	EPN_PFB	EPN_PFB_1	'0.99	0.0013
6752625135_R02C02	GSM1593355&GSM2791983	GSE65362&GSE104210	Frozen	IlluminaHumanMethylation450k	3	F	8	posterior fossa	GTR	Anaplastic ependymoma III	#N/A	1	1	41	1	11	EPN_PFA	EPN_PFA_1C	'1	0.00048
7310440009_R03C02	GSM1593528	GSE65362&GSE65362	Frozen	IlluminaHumanMethylation450k	3	F	47	#N/A	STR	Anaplastic ependymoma III	#N/A	1	1	70	1	60	EPN_ST_ZFTA	EPN_ST_ZFTA_RELA_A	'1	0.00081
6929806048_R04C01	GSM1593524	GSE65362	Frozen	IlluminaHumanMethylation450k	3	M	1	supratentorial	GTR	Anaplastic ependymoma III	#N/A	1	0	33	1	5	EPN_ST_ZFTA	EPN_ST_ZFTA_FUS_C	'1	0.00026
8622007106_R02C02	GSM1593695	GSE65362	#N/A	IlluminaHumanMethylation450k	#N/A	#N/A	#N/A	#N/A	#N/A	#N/A	#N/A	#N/A	#N/A	#N/A	#N/A	#N/A	EPN_PFA	EPN_PFA_2B	'0.85	0.0011
9003865058_R01C01	GSM1593652	GSE65362	FFPE	IlluminaHumanMethylation450k	1	#N/A	#N/A	#N/A	#N/A	Subependymoma	#N/A	#N/A	#N/A	#N/A	#N/A	#N/A	EPN_ST_SE	EPN_ST_SE	'1	0.02
9296930047_R01C01	GSM1593476	GSE65362	FFPE	IlluminaHumanMethylation450k	3	#N/A	9	supratentorial	GTR	Anaplastic ependymoma III	#N/A	1	0	35	0	35	EPN_ST_ZFTA	EPN_ST_ZFTA_RELA_A	'1	0.00077
9296930047_R04C01	GSM1593472	GSE65362	FFPE	IlluminaHumanMethylation450k	3	#N/A	17	supratentorial	GTR	Anaplastic ependymoma III	#N/A	1	0	149	1	56	EPN_ST_ZFTA	EPN_ST_ZFTA_RELA_A	'1	0.00025
9296930052_R03C01	GSM1593474	GSE65362	FFPE	IlluminaHumanMethylation450k	3	#N/A	6	supratentorial	GTR	Anaplastic ependymoma III	#N/A	1	1	153	1	27	EPN_ST_ZFTA	EPN_ST_ZFTA_RELA_A	'1	0.00026
9296930066_R04C02	GSM1593479	GSE65362	FFPE	IlluminaHumanMethylation450k	3	#N/A	6	supratentorial	GTR	Anaplastic ependymoma III	#N/A	1	1	106	1	52	EPN_ST_ZFTA	EPN_ST_ZFTA_RELA_A	'1	0.00032
9296930076_R02C01	GSM1593496	GSE65362	FFPE	IlluminaHumanMethylation450k	2	#N/A	13	supratentorial	#N/A	Ependymoma	#N/A	0	0	180	1	19	EPN_ST_ZFTA	EPN_ST_ZFTA_RELA_A	'1	0.0036
9296930076_R03C01	GSM1593490	GSE65362	FFPE	IlluminaHumanMethylation450k	3	#N/A	35	supratentorial	STR	Anaplastic ependymoma III	#N/A	1	0	9	0	9	EPN_ST_ZFTA	EPN_ST_ZFTA_RELA_A	'1	0.002
9296930076_R04C02	GSM1593491	GSE65362	FFPE	IlluminaHumanMethylation450k	3	#N/A	37	supratentorial	STR	Anaplastic ependymoma III	#N/A	0	0	8	0	8	EPN_ST_ZFTA	EPN_ST_ZFTA_RELA_A	'1	0.0016
9296930076_R05C02	GSM1593482	GSE65362	FFPE	IlluminaHumanMethylation450k	3	#N/A	25	supratentorial	GTR	Anaplastic ependymoma III	#N/A	1	0	34	0	34	EPN_ST_ZFTA	EPN_ST_ZFTA_RELA_A	'0.98	0.0059
9373550018_R02C02	GSM1593470	GSE65362	FFPE	IlluminaHumanMethylation450k	3	#N/A	15	supratentorial	GTR	Anaplastic ependymoma III	#N/A	0	1	41	1	6	EPN_ST_ZFTA	EPN_ST_ZFTA_RELA_A	'1	0.012
9373550028_R02C02	GSM1593483	GSE65362	FFPE	IlluminaHumanMethylation450k	2	#N/A	32	supratentorial	STR	Ependymoma	#N/A	1	0	15	1	2	EPN_ST_ZFTA	EPN_ST_ZFTA_RELA_A	'1	0.013
9373550028_R06C01	GSM1593620	GSE65362	FFPE	IlluminaHumanMethylation450k	1	#N/A	59	supratentorial	#N/A	Subependymoma	#N/A	0	0	106	0	106	EPN_SPINE	EPN_SPINE	'1	0.016
9373550034_R02C01	GSM1593467	GSE65362	FFPE	IlluminaHumanMethylation450k	2	#N/A	5	supratentorial	GTR	Ependymoma	#N/A	0	0	48	1	35	EPN_ST_ZFTA	EPN_ST_ZFTA_RELA_A	'1	0.0053
9373550034_R03C01	GSM1593497	GSE65362	FFPE	IlluminaHumanMethylation450k	3	#N/A	36	supratentorial	#N/A	Anaplastic ependymoma III	#N/A	#N/A	1	30	1	19	EPN_ST_ZFTA	EPN_ST_ZFTA_RELA_A	'0.92	0.0075
9373550035_R02C02	GSM1593462	GSE65362	FFPE	IlluminaHumanMethylation450k	2	#N/A	24	supratentorial	GTR	Ependymoma	#N/A	1	1	39	1	20	EPN_ST_ZFTA	EPN_ST_ZFTA_RELA_A	'1	0.004
9373550131_R01C01	GSM1593463	GSE65362	FFPE	IlluminaHumanMethylation450k	2	#N/A	1	supratentorial	GTR	Ependymoma	#N/A	1	1	23	1	5	EPN_ST_ZFTA	EPN_ST_ZFTA_RELA_A	'1	0.002
9403904071_R05C01	GSM1593393	GSE65362	Frozen	IlluminaHumanMethylation450k	3	M	12	posterior fossa	STR	Anaplastic ependymoma III	#N/A	1	1	#N/A	1	#N/A	EPN_PFA	EPN_PFA_1C	'1	0.0011
9403904109_R01C01	GSM1593391	GSE65362	Frozen	IlluminaHumanMethylation450k	#N/A	F	5	posterior fossa	STR	Ependymoma	#N/A	#N/A	#N/A	#N/A	1	17	EPN_PFA	EPN_PFA_1C	'1	0.0031
9403904109_R04C01	GSM1593392	GSE65362	Frozen	IlluminaHumanMethylation450k	#N/A	F	16	posterior fossa	#N/A	Medulloblastoma	#N/A	#N/A	#N/A	#N/A	1	51	EPN_PFA	EPN_PFA_2B	'0.95	0.00098
9403904111_R02C02	GSM1593321	GSE65362	Frozen	IlluminaHumanMethylation450k	3	F	6	posterior fossa	STR	Anaplastic ependymoma III	#N/A	1	0	91	1	45	EPN_PFA	EPN_PFA_1E	'1	0.00084
9403904111_R05C01	GSM1593726	GSE65362	#N/A	IlluminaHumanMethylation450k	#N/A	#N/A	#N/A	#N/A	#N/A	#N/A	#N/A	#N/A	#N/A	#N/A	#N/A	#N/A	EPN_ST_ZFTA	EPN_ST_ZFTA_RELA_A	'1	0.00077
9403904125_R02C02	GSM1593327	GSE65362	Frozen	IlluminaHumanMethylation450k	3	M	2	posterior fossa	GTR	Anaplastic ependymoma III	#N/A	1	0	27	1	5	EPN_PFA	EPN_PFA_2B	'0.99	0.00017
9403904125_R06C01	GSM1593324	GSE65362	Frozen	IlluminaHumanMethylation450k	3	M	6	posterior fossa	GTR	Anaplastic ependymoma III	#N/A	1	0	27	1	9	EPN_PFA	EPN_PFA_1C	'1	0.016
9407210090_R05C02	GSM1593665	GSE65362	FFPE	IlluminaHumanMethylation450k	1	#N/A	47	supratentorial	#N/A	Subependymoma	#N/A	#N/A	#N/A	#N/A	#N/A	#N/A	EPN_ST_SE	EPN_ST_SE	'0.71	0.0018
9420867124_R05C01	GSM1593335&GSM2792298	GSE65362&GSE104210	Frozen	IlluminaHumanMethylation450k	3	M	0.6	posterior fossa	GTR	Anaplastic ependymoma III	#N/A	0	0	12	0	12	EPN_PFA	EPN_PFA_1E	'1	0.00088
9420867124_R05C02	GSM1593281	GSE65362	Frozen	IlluminaHumanMethylation450k	3	M	2	posterior fossa	STR	Anaplastic ependymoma III	#N/A	0	0	14	0	14	EPN_PFA	EPN_PFA_1A	'0.55	0.0004
9420867125_R01C01	GSM1593345&GSM2792053	GSE65362&GSE104210	Frozen	IlluminaHumanMethylation450k	3	M	2.75	posterior fossa	GTR	Anaplastic ependymoma III	#N/A	0	0	12	0	12	EPN_PFA	EPN_PFA_1B	'1	0.00066
9422493133_R04C02	GSM1593525	GSE65362	Frozen	IlluminaHumanMethylation450k	3	F	3	supratentorial	STR	Anaplastic ependymoma III	#N/A	0	0	27	0	27	EPN_ST_ZFTA	EPN_ST_ZFTA_RELA_A	'0.97	0.015
9426020061_R03C02	GSM1593334&GSM2792285	GSE65362&GSE104210	Frozen	IlluminaHumanMethylation450k	3	M	1	posterior fossa	GTR	Anaplastic ependymoma III	#N/A	0	0	33	0	33	EPN_PFA	EPN_PFA_1E	'1	0.032
9426020061_R04C02	GSM1593364&GSM2791661	GSE65362&GSE104210	Frozen	IlluminaHumanMethylation450k	2	M	3	posterior fossa	STR	Ependymoma	#N/A	0	0	48	1	33	EPN_PFA	EPN_PFA_2B	'1	0.024
9426020064_R04C02	GSM1593352	GSE65362	Frozen	IlluminaHumanMethylation450k	#N/A	M	3	posterior fossa	#N/A	Ependymoma	#N/A	#N/A	0	18	1	12	EPN_PFA	EPN_PFA_1E	'0.86	0.00068
9426020064_R05C02	GSM1593330&GSM2791903	GSE65362&GSE104210	Frozen	IlluminaHumanMethylation450k	#N/A	#N/A	3.1	posterior fossa	STR	#N/A	#N/A	1	0	28	1	12	EPN_PFA	EPN_PFA_1F	'0.76	0.0027
9533774046_R04C02	GSM1593468	GSE65362	FFPE	IlluminaHumanMethylation450k	3	#N/A	11	posterior fossa	GTR	Anaplastic ependymoma III	#N/A	1	1	24	1	18	EPN_ST_ZFTA	EPN_ST_ZFTA_RELA_A	'1	0.00088
9533774046_R06C02	GSM1593178	GSE65362	FFPE	IlluminaHumanMethylation450k	2	#N/A	5	posterior fossa	GTR	Ependymoma	#N/A	1	0	88	0	88	EPN_PFA	EPN_PFA_1C	'1	0.005
9533774101_R01C02	GSM1593244	GSE65362	FFPE	IlluminaHumanMethylation450k	2	#N/A	1	posterior fossa	STR	Ependymoma	#N/A	0	0	61	1	3	EPN_PFA	EPN_PFA_2A	'1	0.00065
9533774101_R02C01	GSM1593176	GSE65362	FFPE	IlluminaHumanMethylation450k	2	#N/A	2	posterior fossa	GTR	Ependymoma	#N/A	1	0	78	0	78	EPN_PFA	EPN_PFA_1B	'0.99	0.00059
9533774101_R02C02	GSM1593217	GSE65362	FFPE	IlluminaHumanMethylation450k	3	#N/A	1	posterior fossa	GTR	Anaplastic ependymoma III	#N/A	1	0	44	1	24	EPN_PFA	EPN_PFA_1A	'0.96	0.0033
9533774101_R04C01	GSM1593227	GSE65362	FFPE	IlluminaHumanMethylation450k	3	#N/A	0	posterior fossa	GTR	Anaplastic ependymoma III	#N/A	1	1	35	1	31	EPN_PFA	EPN_PFA_2A	'0.63	0.0033
9533774101_R04C02	GSM1593220	GSE65362	FFPE	IlluminaHumanMethylation450k	3	#N/A	6	posterior fossa	GTR	Anaplastic ependymoma III	#N/A	1	1	34	1	11	EPN_PFA	EPN_PFA_1D	'0.83	0.00081
9533774101_R05C01	GSM1593182	GSE65362	FFPE	IlluminaHumanMethylation450k	2	#N/A	1	posterior fossa	GTR	Ependymoma	#N/A	1	0	66	0	66	EPN_PFA	EPN_PFA_2A	'1	0.0016
9533774101_R06C01	GSM1593181	GSE65362	FFPE	IlluminaHumanMethylation450k	2	#N/A	3	posterior fossa	GTR	Ependymoma	#N/A	1	1	35	1	27	EPN_PFA	EPN_PFA_2A	'1	0.0041
9533774101_R06C02	GSM1593174	GSE65362	FFPE	IlluminaHumanMethylation450k	2	#N/A	9	posterior fossa	GTR	Ependymoma	#N/A	1	1	56	1	49	EPN_PFA	EPN_PFA_1B	'0.72	0.00071
9533774102_R01C02	GSM1593237	GSE65362	FFPE	IlluminaHumanMethylation450k	2	#N/A	2	posterior fossa	STR	Ependymoma	#N/A	1	1	69	1	34	EPN_PFA	EPN_PFA_1B	'0.99	0.021
9533774102_R02C01	GSM1593180	GSE65362	FFPE	IlluminaHumanMethylation450k	2	#N/A	51	posterior fossa	GTR	Ependymoma	#N/A	0	0	105	0	105	EPN_PFA	EPN_PFA_2B	'0.95	0.0045
9533774102_R04C01	GSM1593255	GSE65362	FFPE	IlluminaHumanMethylation450k	3	#N/A	1	posterior fossa	STR	Anaplastic ependymoma III	#N/A	0	0	29	1	29	EPN_PFA	EPN_PFA_1A	'0.79	0.0074
9533774102_R05C02	GSM1593216	GSE65362	FFPE	IlluminaHumanMethylation450k	3	#N/A	5	posterior fossa	GTR	Anaplastic ependymoma III	#N/A	1	0	22	1	6	EPN_PFA	EPN_PFA_1F	'1	0.00062
9533774106_R01C02	GSM1593238	GSE65362	FFPE	IlluminaHumanMethylation450k	2	#N/A	3	posterior fossa	STR	Ependymoma	#N/A	0	0	81	1	29	EPN_PFA	EPN_PFA_1C	'1	0.0077
9533774106_R02C01	GSM1593223	GSE65362	FFPE	IlluminaHumanMethylation450k	3	#N/A	3	posterior fossa	GTR	Anaplastic ependymoma III	#N/A	1	0	72	0	72	EPN_PFA	EPN_PFA_2B	'0.95	0.00056
3999875132_R06C01	GSM1593242&GSM2791640	GSE65362&GSE104210	FFPE	IlluminaHumanMethylation450k	2	M	2.14	#N/A	STR	Ependymoma	#N/A	1	0	192.57	0	192.57	EPN_PFA	EPN_PFA_2C	'1	0.0051
9533774106_R03C02	GSM1593241	GSE65362	FFPE	IlluminaHumanMethylation450k	2	#N/A	3	posterior fossa	STR	Ependymoma	#N/A	1	0	301	1	202	EPN_PFA	EPN_PFA_2B	'1	0.0011
9533774106_R05C01	GSM1593173	GSE65362	FFPE	IlluminaHumanMethylation450k	2	#N/A	1	posterior fossa	GTR	Ependymoma	#N/A	1	0	74	1	7	EPN_PFA	EPN_PFA_1B	'0.99	0.00094
9533774107_R01C01	GSM1593258	GSE65362	FFPE	IlluminaHumanMethylation450k	3	#N/A	1	posterior fossa	STR	Anaplastic ependymoma III	#N/A	0	1	17	1	6	EPN_PFA	EPN_PFA_2A	'0.98	0.0032
9533774107_R01C02	GSM1593239	GSE65362	FFPE	IlluminaHumanMethylation450k	2	#N/A	2	posterior fossa	STR	Ependymoma	#N/A	1	1	121	1	3	EPN_PFA	EPN_PFA_1C	'0.99	0.00062
9533774107_R02C01	GSM1593257&GSM2791756	GSE65362&GSE104210	FFPE	IlluminaHumanMethylation450k	3	M	1.72	posterior fossa	STR	Anaplastic ependymoma III	#N/A	0	1	25.43	1	19.73	EPN_PFA	EPN_PFA_2A	'0.99	0.00085
9533774107_R02C02	GSM1593179	GSE65362	FFPE	IlluminaHumanMethylation450k	2	#N/A	1	posterior fossa	GTR	Ependymoma	#N/A	0	1	124	1	56	EPN_PFA	EPN_PFA_1C	'0.95	0.00038
9533774107_R03C01	GSM1593177	GSE65362	FFPE	IlluminaHumanMethylation450k	2	#N/A	8	posterior fossa	GTR	Ependymoma	#N/A	0	1	13	1	6	EPN_PFA	EPN_PFA_1C	'0.96	0.0012
8942289166_R01C02	GSM1593218&GSM2792292	GSE65362&GSE104210	FFPE	IlluminaHumanMethylation450k	3	F	1	#N/A	GTR	Anaplastic ependymoma III	#N/A	0	1	84.9	1	40	EPN_PFA	EPN_PFA_1E	'1	0.00079
9533774107_R04C02	GSM1593256	GSE65362	FFPE	IlluminaHumanMethylation450k	3	#N/A	28	posterior fossa	STR	Anaplastic ependymoma III	#N/A	1	1	16	1	14	EPN_PFA	EPN_PFA_1E	'0.68	0.0027
9533774107_R06C01	GSM1593224	GSE65362	FFPE	IlluminaHumanMethylation450k	3	#N/A	11	posterior fossa	GTR	Anaplastic ependymoma III	#N/A	1	0	86	0	86	EPN_PFA	EPN_PFA_2B	'0.98	0.016
9534104006_R01C01	GSM1593219	GSE65362	FFPE	IlluminaHumanMethylation450k	3	#N/A	3	posterior fossa	GTR	Anaplastic ependymoma III	#N/A	1	0	138	1	30	EPN_PFA	EPN_PFA_1D	'0.84	0.0011
9534104006_R02C01	GSM1593228	GSE65362	FFPE	IlluminaHumanMethylation450k	3	#N/A	2	posterior fossa	GTR	Anaplastic ependymoma III	#N/A	1	0	143	0	143	EPN_PFA	EPN_PFA_2A	'0.83	0.0016
9534104006_R03C01	GSM1593243	GSE65362	FFPE	IlluminaHumanMethylation450k	2	#N/A	4	posterior fossa	STR	Ependymoma	#N/A	1	1	16	1	4	EPN_PFA	EPN_PFA_2A	'0.89	0.0008
9992576055_R04C01	GSM1593240&GSM2791730	GSE65362&GSE104210	FFPE	IlluminaHumanMethylation450k	2	M	5.96	#N/A	STR	Ependymoma	#N/A	1	1	53.63	1	46.63	EPN_PFA	EPN_PFA_2B	'1	0.00023
9534104006_R05C02	GSM1593222	GSE65362	FFPE	IlluminaHumanMethylation450k	3	#N/A	1	posterior fossa	GTR	Anaplastic ependymoma III	#N/A	1	1	60	1	49	EPN_PFA	EPN_PFA_2B	'0.62	0.00071
9534104006_R06C01	GSM1593254	GSE65362	FFPE	IlluminaHumanMethylation450k	3	#N/A	2	posterior fossa	STR	Anaplastic ependymoma III	#N/A	1	0	62	0	62	EPN_PFA	EPN_PFA_1A	'0.71	0.0052
9741950021_R04C01	GSM1593283&GSM2792235	GSE65362&GSE104210	FFPE	IlluminaHumanMethylation450k	#N/A	M	7	posterior fossa	GTR	Glioblastoma	#N/A	1	0	44	0	44	EPN_PFA	EPN_PFA_1A	'0.98	0.00034
3999875132_R05C01	GSM1593225&GSM2791697	GSE65362&GSE104210	FFPE	IlluminaHumanMethylation450k	3	F	3.48	#N/A	GTR	Anaplastic ependymoma III	#N/A	1	0	95.53	0	95.53	EPN_PFA	EPN_PFA_2B	'1	0.00082
9769100071_R03C01	GSM1593235	GSE65362	FFPE	IlluminaHumanMethylation450k	2	#N/A	1	posterior fossa	STR	Ependymoma	#N/A	0	0	51	1	3	EPN_PFA	EPN_PFA_1A	'0.69	0.011
9769100071_R03C02	GSM1593175	GSE65362	FFPE	IlluminaHumanMethylation450k	2	#N/A	3	posterior fossa	GTR	Ependymoma	#N/A	1	0	98	0	98	EPN_PFA	EPN_PFA_1B	'1	0.0023
9769100071_R06C01	GSM1593226	GSE65362	FFPE	IlluminaHumanMethylation450k	3	#N/A	1	posterior fossa	GTR	Anaplastic ependymoma III	#N/A	1	0	59	0	59	EPN_PFA	EPN_PFA_2A	'0.96	0.0086
3999688010_R01C01	GSM1593183&GSM2791727	GSE65362&GSE104210	FFPE	IlluminaHumanMethylation450k	2	M	1.41	#N/A	GTR	Ependymoma	#N/A	0	0	218	0	44.5	EPN_PFA	EPN_PFA_2B	'0.86	0.00028
9829119072_R05C01	GSM1593234	GSE65362	FFPE	IlluminaHumanMethylation450k	2	#N/A	3	posterior fossa	STR	Ependymoma	#N/A	1	1	78	1	72	EPN_PFA	EPN_PFA_1D	'0.37	0.0039
9829119124_R03C02	GSM1593284&GSM2792229	GSE65362&GSE104210	FFPE	IlluminaHumanMethylation450k	3	M	2	posterior fossa	STR	Anaplastic ependymoma III	#N/A	0	0	63	1	22	EPN_PFA	EPN_PFA_1A	'1	0.00025
9829119124_R06C02	GSM1593286&GSM2792199	GSE65362&GSE104210	FFPE	IlluminaHumanMethylation450k	3	M	2	posterior fossa	GTR	Anaplastic ependymoma III	#N/A	1	0	108	1	41	EPN_PFA	EPN_PFA_1A	'1	0.00014
9968646096_R05C01	GSM1593408&GSM2791917	GSE65362&GSE104210	Frozen	IlluminaHumanMethylation450k	3	F	6.25	posterior fossa	STR	Anaplastic ependymoma III	#N/A	1	0	33	0	33	EPN_PFA	EPN_PFA_1F	'1	0.00073
9968646098_R05C01	GSM1593400&GSM2791654	GSE65362&GSE104210	Frozen	IlluminaHumanMethylation450k	3	M	1.9	posterior fossa	GTR	Anaplastic ependymoma III	#N/A	1	0	12	0	12	EPN_PFA	EPN_PFA_2B	'0.52	0.0017
9968646098_R05C02	GSM1593399&GSM2791683	GSE65362&GSE104210	Frozen	IlluminaHumanMethylation450k	3	F	4	posterior fossa	STR	Anaplastic ependymoma III	#N/A	1	0	10	0	10	EPN_PFA	EPN_PFA_2B	'1	0.00084
9968646139_R05C02	GSM1593401&GSM2792078	GSE65362&GSE104210	Frozen	IlluminaHumanMethylation450k	2	M	3	posterior fossa	STR	Ependymoma	#N/A	1	0	10	0	10	EPN_PFA	EPN_PFA_1B	'1	0.00043
9968646155_R01C01	GSM1593551	GSE65362	Frozen	IlluminaHumanMethylation450k	2	M	6	supratentorial	GTR	Ependymoma	#N/A	#N/A	#N/A	#N/A	#N/A	#N/A	EPN_YAP	EPN_YAP	'0.3	0.019
9968646155_R03C02	GSM1593402&GSM2792326	GSE65362&GSE104210	Frozen	IlluminaHumanMethylation450k	3	F	2	posterior fossa	GTR	Anaplastic ependymoma III	#N/A	1	0	7	0	7	EPN_PFA	EPN_PFA_1E	'0.97	0.0024
9968646155_R04C02	GSM1593397&GSM2791868	GSE65362&GSE104210	Frozen	IlluminaHumanMethylation450k	3	F	1	posterior fossa	GTR	Anaplastic ependymoma III	#N/A	0	0	6	0	6	EPN_PFA	EPN_PFA_2A	'0.99	0.0009
9968646156_R01C01	GSM1593398&GSM2791862	GSE65362&GSE104210	Frozen	IlluminaHumanMethylation450k	3	M	2	posterior fossa	STR	Anaplastic ependymoma III	#N/A	1	0	22	1	12	EPN_PFA	EPN_PFA_2A	'1	0.00046
9968646156_R02C01	GSM1593403&GSM2792117	GSE65362&GSE104210	Frozen	IlluminaHumanMethylation450k	3	F	3	posterior fossa	GTR	Anaplastic ependymoma III	#N/A	1	0	14	0	14	EPN_PFA	EPN_PFA_1D	'0.66	0.0091
9968646156_R04C02	GSM1593404	GSE65362	Frozen	IlluminaHumanMethylation450k	3	M	4	posterior fossa	STR	Anaplastic ependymoma III	#N/A	1	0	8	0	8	EPN_PFA	EPN_PFA_1B	'1	0.00098
9968646156_R05C02	GSM1593407&GSM2792332	GSE65362&GSE104210	Frozen	IlluminaHumanMethylation450k	3	F	1.25	posterior fossa	STR	Anaplastic ependymoma III	#N/A	1	0	6	0	6	EPN_PFA	EPN_PFA_1E	'1	0.0014
9968646156_R06C01	GSM1593406&GSM2792202	GSE65362&GSE104210	Frozen	IlluminaHumanMethylation450k	3	F	1	posterior fossa	GTR	Anaplastic ependymoma III	#N/A	0	0	5	0	5	EPN_PFA	EPN_PFA_1A	'0.96	0.031
9968646159_R01C01	GSM1593282&GSM2792060	GSE65362&GSE104210	FFPE	IlluminaHumanMethylation450k	2	M	2	posterior fossa	GTR	Ependymoma	#N/A	0	0	204	0	204	EPN_PFA	EPN_PFA_1B	'1	0.00019
9968646159_R01C02	GSM1593289&GSM2792309	GSE65362&GSE104210	FFPE	IlluminaHumanMethylation450k	3	M	1	posterior fossa	STR	Anaplastic ependymoma III	#N/A	0	0	43	1	37	EPN_PFA	EPN_PFA_1E	'0.94	0.00016
9968646159_R02C01	GSM1593296&GSM2792068	GSE65362&GSE104210	FFPE	IlluminaHumanMethylation450k	3	F	2	posterior fossa	GTR	Anaplastic ependymoma III	#N/A	0	0	112	0	112	EPN_PFA	EPN_PFA_1B	'1	0.00067
9968646159_R03C01	GSM1593304&GSM2792322	GSE65362&GSE104210	FFPE	IlluminaHumanMethylation450k	3	F	3	posterior fossa	STR	Anaplastic ependymoma III	#N/A	0	1	47	1	8	EPN_PFA	EPN_PFA_1E	'1	0.0012
9968646159_R04C01	GSM1593293&GSM2792075	GSE65362&GSE104210	Frozen	IlluminaHumanMethylation450k	2	F	4	posterior fossa	STR	Ependymoma	#N/A	1	1	13	1	11	EPN_PFA	EPN_PFA_1B	'0.99	0.00044
9968646159_R04C02	GSM1593279&GSM2791899	GSE65362&GSE104210	FFPE	IlluminaHumanMethylation450k	2	F	4	posterior fossa	STR	Ependymoma	#N/A	1	0	34	0	34	EPN_PFA	EPN_PFA_1F	'0.97	0.00044
9968646159_R05C02	GSM1593287&GSM2792277	GSE65362&GSE104210	FFPE	IlluminaHumanMethylation450k	3	M	1	posterior fossa	STR	Anaplastic ependymoma III	#N/A	0	0	36	0	36	EPN_PFA	EPN_PFA_1E	'1	0.00013
9968646160_R01C01	GSM1593314&GSM2791722	GSE65362&GSE104210	FFPE	IlluminaHumanMethylation450k	3	M	4	posterior fossa	GTR	Anaplastic ependymoma III	#N/A	1	0	64	0	64	EPN_PFA	EPN_PFA_2B	'1	0.00022
9968646160_R02C01	GSM1593295&GSM2792082	GSE65362&GSE104210	FFPE	IlluminaHumanMethylation450k	3	F	4	posterior fossa	GTR	Anaplastic ependymoma III	#N/A	1	0	36	1	12	EPN_PFA	EPN_PFA_1B	'1	0.00065
9968646160_R02C02	GSM1593310&GSM2791726	GSE65362&GSE104210	Frozen	IlluminaHumanMethylation450k	3	F	4	posterior fossa	STR	Anaplastic ependymoma III	#N/A	0	0	72	0	72	EPN_PFA	EPN_PFA_2B	'0.99	0.00048
9968646160_R03C01	GSM1593319&GSM2791780	GSE65362&GSE104210	FFPE	IlluminaHumanMethylation450k	2	M	1	posterior fossa	STR	Ependymoma	#N/A	0	1	72	1	18	EPN_PFA	EPN_PFA_2A	'1	0.00022
9968646160_R03C02	GSM1593290&GSM2792119	GSE65362&GSE104210	FFPE	IlluminaHumanMethylation450k	3	M	3	posterior fossa	STR	Anaplastic ependymoma III	#N/A	1	0	36	1	24	EPN_PFA	EPN_PFA_1A	'0.97	0.00014
9968646160_R04C01	GSM1593347&GSM2792003	GSE65362&GSE104210	FFPE	IlluminaHumanMethylation450k	3	M	2.9	posterior fossa	STR	Anaplastic ependymoma III	#N/A	1	1	72	1	30	EPN_PFA	EPN_PFA_1C	'1	0.00015
9968646160_R04C02	GSM1593285&GSM2792200	GSE65362&GSE104210	FFPE	IlluminaHumanMethylation450k	3	M	2	posterior fossa	STR	Anaplastic ependymoma III	#N/A	0	0	32	0	32	EPN_PFA	EPN_PFA_1A	'0.99	0.00019
9968646160_R05C01	GSM1593297&GSM2792066	GSE65362&GSE104210	FFPE	IlluminaHumanMethylation450k	3	M	4	posterior fossa	STR	Anaplastic ependymoma III	#N/A	1	0	34	1	12	EPN_PFA	EPN_PFA_1B	'1	0.00022
9968646160_R05C02	GSM1593292&GSM2792112	GSE65362&GSE104210	FFPE	IlluminaHumanMethylation450k	3	F	3	posterior fossa	STR	Anaplastic ependymoma III	#N/A	1	0	33	1	18	EPN_PFA	EPN_PFA_1D	'1	0.0005
9968646160_R06C01	GSM1593298&GSM2792333	GSE65362&GSE104210	Frozen	IlluminaHumanMethylation450k	3	F	1	posterior fossa	GTR	Anaplastic ependymoma III	#N/A	1	0	68	0	68	EPN_PFA	EPN_PFA_1E	'1	0.00082
9968646163_R01C01	GSM1593309&GSM2791710	GSE65362&GSE104210	FFPE	IlluminaHumanMethylation450k	3	M	4	posterior fossa	STR	Anaplastic ependymoma III	#N/A	1	0	68	1	63	EPN_PFA	EPN_PFA_2B	'1	0.00019
9968646163_R01C02	GSM1593362&GSM2791842	GSE65362&GSE104210	FFPE	IlluminaHumanMethylation450k	3	M	3.1	posterior fossa	STR	Anaplastic ependymoma III	#N/A	1	0	38	0	38	EPN_PFA	EPN_PFA_2A	'0.98	6e-05
9968646163_R02C01	GSM1593291&GSM2792170	GSE65362&GSE104210	FFPE	IlluminaHumanMethylation450k	3	M	2	posterior fossa	GTR	Anaplastic ependymoma III	#N/A	0	0	44	1	34	EPN_PFA	EPN_PFA_1A	'0.95	0.00012
9968646163_R02C02	GSM1593300	GSE65362	FFPE	IlluminaHumanMethylation450k	3	M	3	posterior fossa	STR	Anaplastic ependymoma III	#N/A	1	1	37	1	20	EPN_PFA	EPN_PFA_1C	'0.96	4.3e-05
9968646163_R04C01	GSM1593318&GSM2791847	GSE65362&GSE104210	FFPE	IlluminaHumanMethylation450k	2	M	2	posterior fossa	STR	Ependymoma	#N/A	0	0	44	0	44	EPN_PFA	EPN_PFA_2A	'0.99	0.00014
9968646163_R06C01	GSM1593288&GSM2792271	GSE65362&GSE104210	FFPE	IlluminaHumanMethylation450k	3	M	1	posterior fossa	STR	Anaplastic ependymoma III	#N/A	1	0	34	1	27	EPN_PFA	EPN_PFA_1E	'1	0.0001
9969477022_R06C02	GSM1593357&GSM2792136	GSE65362&GSE104210	FFPE	IlluminaHumanMethylation450k	3	M	3.25	posterior fossa	STR	Anaplastic ependymoma III	#N/A	1	0	48	0	48	EPN_PFA	EPN_PFA_1D	'0.98	0.00065
9969477023_R01C01	GSM1593367&GSM2791709	GSE65362&GSE104210	FFPE	IlluminaHumanMethylation450k	3	M	2.8	posterior fossa	STR	Anaplastic ependymoma III	#N/A	1	0	61	1	22	EPN_PFA	EPN_PFA_2B	'0.99	5.8e-05
9969477023_R02C01	GSM1593369&GSM2791676	GSE65362&GSE104210	FFPE	IlluminaHumanMethylation450k	3	M	3.5	posterior fossa	STR	Anaplastic ependymoma III	#N/A	1	0	56	1	48	EPN_PFA	EPN_PFA_2B	'1	9.5e-05
9969477055_R01C02	GSM1593305&GSM2792132	GSE65362&GSE104210	FFPE	IlluminaHumanMethylation450k	3	M	4.75	posterior fossa	STR	Anaplastic ependymoma III	#N/A	1	1	38	1	14	EPN_PFA	EPN_PFA_1D	'1	0.00016
9969477055_R04C02	GSM1593308&GSM2791951	GSE65362&GSE104210	FFPE	IlluminaHumanMethylation450k	3	M	11	posterior fossa	GTR	Anaplastic ependymoma III	#N/A	1	0	74	1	72	EPN_PFA	EPN_PFA_1C	'0.98	0.00035
9969477055_R05C02	GSM1593303&GSM2791989	GSE65362&GSE104210	FFPE	IlluminaHumanMethylation450k	3	M	8	posterior fossa	STR	Anaplastic ependymoma III	#N/A	1	0	48	1	29	EPN_PFA	EPN_PFA_1C	'0.99	0.00016
9969477057_R05C02	GSM1593312&GSM2791731	GSE65362&GSE104210	Frozen	IlluminaHumanMethylation450k	3	M	4.4	posterior fossa	GTR	Anaplastic ependymoma III	#N/A	1	0	18	1	17	EPN_PFA	EPN_PFA_2B	'1	0.00014
9969477058_R02C02	GSM1593299&GSM2791970	GSE65362&GSE104210	FFPE	IlluminaHumanMethylation450k	3	M	8	posterior fossa	GTR	Anaplastic ependymoma III	#N/A	1	1	18	1	3	EPN_PFA	EPN_PFA_1C	'1	0.0006
9969477058_R04C02	GSM1593358&GSM2792095	GSE65362&GSE104210	FFPE	IlluminaHumanMethylation450k	3	F	4.9	posterior fossa	STR	Anaplastic ependymoma III	#N/A	1	1	63	1	4	EPN_PFA	EPN_PFA_1D	'0.64	0.00051
9969477058_R06C01	GSM1593301&GSM2791986	GSE65362&GSE104210	FFPE	IlluminaHumanMethylation450k	3	M	9	posterior fossa	GTR	Anaplastic ependymoma III	#N/A	1	0	36	1	24	EPN_PFA	EPN_PFA_1C	'1	0.00027
9969477059_R04C02	GSM1593348&GSM2791999	GSE65362&GSE104210	FFPE	IlluminaHumanMethylation450k	3	M	11	posterior fossa	GTR	Anaplastic ependymoma III	#N/A	1	0	48	1	34	EPN_PFA	EPN_PFA_1C	'1	0.00025
9969477059_R05C02	GSM1593294&GSM2792144	GSE65362&GSE104210	Frozen	IlluminaHumanMethylation450k	3	M	9	posterior fossa	STR	Anaplastic ependymoma III	#N/A	#N/A	0	32	1	14	EPN_PFA	EPN_PFA_1D	'0.96	0.00035
9969477059_R06C02	GSM1593311&GSM2791734	GSE65362&GSE104210	FFPE	IlluminaHumanMethylation450k	3	M	10	posterior fossa	STR	Anaplastic ependymoma III	#N/A	1	0	142	0	142	EPN_PFA	EPN_PFA_2B	'1	0.0008
9969477061_R01C01	GSM1593302&GSM2791997	GSE65362&GSE104210	FFPE	IlluminaHumanMethylation450k	3	M	7	posterior fossa	GTR	Anaplastic ependymoma III	#N/A	1	1	34	1	12	EPN_PFA	EPN_PFA_1C	'1	0.00042
9969477061_R03C01	GSM1593280&GSM2791923	GSE65362&GSE104210	FFPE	IlluminaHumanMethylation450k	2	M	5.3	posterior fossa	STR	Ependymoma	#N/A	1	1	24	1	12	EPN_PFA	EPN_PFA_1F	'1	0.00084
9969477061_R03C02	GSM1593315&GSM2791651	GSE65362&GSE104210	Frozen	IlluminaHumanMethylation450k	2	F	4.5	posterior fossa	GTR	Ependymoma	#N/A	1	0	85	0	85	EPN_PFA	EPN_PFA_2C	'1	0.00052
9969477061_R04C02	GSM1593316&GSM2791648	GSE65362&GSE104210	FFPE	IlluminaHumanMethylation450k	3	M	4.9	posterior fossa	STR	Anaplastic ependymoma III	#N/A	1	0	128	0	128	EPN_PFA	EPN_PFA_2C	'1	0.00056
9969477061_R05C01	GSM1593317&GSM2791646	GSE65362&GSE104210	FFPE	IlluminaHumanMethylation450k	2	M	3	posterior fossa	GTR	Ependymoma	#N/A	0	0	228	0	228	EPN_PFA	EPN_PFA_2C	'1	0.00024
9969477061_R05C02	GSM1593277	GSE65362	FFPE	IlluminaHumanMethylation450k	3	M	9	posterior fossa	GTR	Anaplastic ependymoma III	#N/A	1	0	88	0	88	EPN_PFA	EPN_PFA_1F	'1	0.00053
9969477061_R06C01	GSM1593278&GSM2791887	GSE65362&GSE104210	FFPE	IlluminaHumanMethylation450k	3	#N/A	4.6	posterior fossa	GTR	Anaplastic ependymoma III	#N/A	1	0	88	1	72	EPN_PFA	EPN_PFA_1F	'0.99	0.0015
9969477063_R01C01	GSM1593307&GSM2791952	GSE65362&GSE104210	Frozen	IlluminaHumanMethylation450k	3	M	12	posterior fossa	STR	Anaplastic ependymoma III	#N/A	1	1	88	1	31	EPN_PFA	EPN_PFA_1C	'1	0.00029
9969477063_R04C01	GSM1593313&GSM2791723	GSE65362&GSE104210	Frozen	IlluminaHumanMethylation450k	3	M	7	posterior fossa	GTR	Anaplastic ependymoma III	#N/A	1	0	12	0	12	EPN_PFA	EPN_PFA_2B	'1	0.00017
200069280232_R04C02	GSM5534962	GSE182707	#N/A	IlluminaHumanMethylation450k	2	#N/A	#N/A	posterior fossa	STR	#N/A	#N/A	#N/A	1	48	1	27	EPN_PFA	EPN_PFA_2B	'1	0.00022
3998426088_R06C01	GSM2791971&GSM5534963	GSE104210&GSE182707	#N/A	IlluminaHumanMethylation450k	3	M	7	posterior fossa	STR	#N/A	#N/A	#N/A	1	6	1	5	EPN_PFA	EPN_PFA_1C	'1	0.00041
200069280174_R02C01	GSM5534964	GSE182707	#N/A	IlluminaHumanMethylation450k	2	#N/A	#N/A	posterior fossa	STR	#N/A	#N/A	#N/A	0	170	0	170	EPN_PFB	EPN_PFB_2	'0.92	0.008
200069280183_R01C01	GSM5534965	GSE182707	#N/A	IlluminaHumanMethylation450k	2	#N/A	#N/A	posterior fossa	STR	#N/A	#N/A	#N/A	1	138	1	138	EPN_PFA	EPN_PFA_1C	'0.58	0.00063
200069280207_R03C01	GSM5534966	GSE182707	#N/A	IlluminaHumanMethylation450k	2	#N/A	#N/A	supratentorial	GTR	#N/A	#N/A	#N/A	0	173	0	173	EPN_YAP	EPN_YAP	'1	0.00077
101070190028_R03C01	GSM2791995&GSM5534967	GSE104210&GSE182707	#N/A	IlluminaHumanMethylation450k	3	M	4.25	posterior fossa	GTR	#N/A	#N/A	#N/A	1	31	1	27	EPN_PFA	EPN_PFA_1C	'1	0.0014
200069280196_R06C01	GSM5534968	GSE182707	#N/A	IlluminaHumanMethylation450k	2	#N/A	#N/A	supratentorial	STR	#N/A	#N/A	#N/A	1	152	1	4	EPN_ST_ZFTA	EPN_ST_ZFTA_RELA_A	'1	0.001
101070190001_R04C02	GSM5534969	GSE182707	#N/A	IlluminaHumanMethylation450k	2	#N/A	#N/A	posterior fossa	GTR	#N/A	#N/A	#N/A	0	153	0	153	EPN_PFB	EPN_PFB_1	'1	0.011
101070190028_R04C01	GSM5534970	GSE182707	#N/A	IlluminaHumanMethylation450k	2	#N/A	#N/A	supratentorial	STR	#N/A	#N/A	#N/A	0	164	0	164	EPN_ST_ZFTA	EPN_ST_ZFTA_RELA_A	'1	0.00072
200069280174_R04C01	GSM5534971	GSE182707	#N/A	IlluminaHumanMethylation450k	3	#N/A	#N/A	posterior fossa	STR	#N/A	#N/A	#N/A	1	47	1	31	EPN_PFA	EPN_PFA_2B	'0.68	0.0019
101070190032_R04C02	GSM5534972	GSE182707	#N/A	IlluminaHumanMethylation450k	2	#N/A	#N/A	supratentorial	GTR	#N/A	#N/A	#N/A	1	28	1	19	EPN_ST_ZFTA	EPN_ST_ZFTA_FUS_C	'1	0.0013
200078650079_R04C02	GSM2791990&GSM5534973	GSE104210&GSE182707	#N/A	IlluminaHumanMethylation450k	2	M	10.08	posterior fossa	GTR	#N/A	#N/A	#N/A	1	67	1	30	EPN_PFA	EPN_PFA_1C	'1	0.01
101070190059_R06C01	GSM2791894&GSM5534974	GSE104210&GSE182707	#N/A	IlluminaHumanMethylation450k	2	M	4.92	posterior fossa	STR	#N/A	#N/A	#N/A	1	41	1	20	EPN_PFA	EPN_PFA_1F	'0.89	0.0015
200069280174_R05C01	GSM2791919&GSM5534975	GSE104210&GSE182707	#N/A	IlluminaHumanMethylation450k	3	F	6.33	posterior fossa	STR	#N/A	#N/A	#N/A	0	183	0	183	EPN_PFA	EPN_PFA_1F	'1	0.0027
101070190028_R05C01	GSM5534976	GSE182707	#N/A	IlluminaHumanMethylation450k	2	#N/A	#N/A	posterior fossa	STR	#N/A	#N/A	#N/A	1	26	1	21	EPN_PFA	EPN_PFA_1C	'1	0.002
101070190028_R01C02	GSM5534977	GSE182707	#N/A	IlluminaHumanMethylation450k	3	#N/A	#N/A	supratentorial	GTR	#N/A	#N/A	#N/A	0	148	0	148	EPN_ST_ZFTA	EPN_ST_ZFTA_RELA_A	'1	0.00076
101070190059_R02C01	GSM5534978	GSE182707	#N/A	IlluminaHumanMethylation450k	3	#N/A	#N/A	supratentorial	GTR	#N/A	#N/A	#N/A	1	61	1	23	EPN_ST_ZFTA	EPN_ST_ZFTA_RELA_A	'1	0.0035
200069280196_R04C02	GSM2791639&GSM5534979	GSE104210&GSE182707	#N/A	IlluminaHumanMethylation450k	2	F	5.17	posterior fossa	GTR	#N/A	#N/A	#N/A	0	163	0	163	EPN_PFA	EPN_PFA_2C	'1	0.0007
101070190028_R02C01	GSM2791881&GSM5534980	GSE104210&GSE182707	#N/A	IlluminaHumanMethylation450k	3	F	5.17	posterior fossa	STR	#N/A	#N/A	#N/A	0	183	0	183	EPN_PFA	EPN_PFA_2B	'0.94	0.0013
200078650079_R06C02	GSM2791973&GSM5534981	GSE104210&GSE182707	#N/A	IlluminaHumanMethylation450k	2	F	12.17	posterior fossa	STR	#N/A	#N/A	#N/A	0	187	1	26	EPN_PFA	EPN_PFA_1C	'1	0.0013
200069280174_R05C02	GSM5534982	GSE182707	#N/A	IlluminaHumanMethylation450k	3	#N/A	#N/A	supratentorial	STR	#N/A	#N/A	#N/A	1	68	1	36	EPN_ST_ZFTA	EPN_ST_ZFTA_RELA_A	'0.96	0.027
200069280196_R02C02	GSM2792111&GSM5534983	GSE104210&GSE182707	#N/A	IlluminaHumanMethylation450k	3	M	4.33	posterior fossa	GTR	#N/A	#N/A	#N/A	1	42	1	22	EPN_PFA	EPN_PFA_1D	'0.62	0.00032
3998426064_R02C02	GSM5534984	GSE182707	#N/A	IlluminaHumanMethylation450k	3	#N/A	#N/A	supratentorial	STR	#N/A	#N/A	#N/A	1	30	1	22	EPN_ST_ZFTA	EPN_ST_ZFTA_RELA_A	'1	0.00045
101070190032_R06C02	GSM5534985	GSE182707	#N/A	IlluminaHumanMethylation450k	2	#N/A	#N/A	posterior fossa	STR	#N/A	#N/A	#N/A	0	183	1	6	EPN_PFB	EPN_PFB_1	'0.25	0.0015
3998426042_R03C02	GSM5534986	GSE182707	#N/A	IlluminaHumanMethylation450k	2	#N/A	#N/A	posterior fossa	STR	#N/A	#N/A	#N/A	0	177	1	165	EPN_PFB	EPN_PFB_1	'0.98	0.00092
101070190001_R06C02	GSM5534987	GSE182707	#N/A	IlluminaHumanMethylation450k	3	#N/A	#N/A	posterior fossa	GTR	#N/A	#N/A	#N/A	0	153	0	153	EPN_PFB	EPN_PFB_3	'1	0.0008
200069280196_R06C02	GSM2791984&GSM5534988	GSE104210&GSE182707	#N/A	IlluminaHumanMethylation450k	3	F	6.5	posterior fossa	STR	#N/A	#N/A	#N/A	1	37	1	13	EPN_PFA	EPN_PFA_1C	'1	0.00085
3998426042_R02C02	GSM5534989	GSE182707	#N/A	IlluminaHumanMethylation450k	3	#N/A	#N/A	supratentorial	GTR	#N/A	#N/A	#N/A	0	120	0	120	EPN_ST_ZFTA	EPN_ST_ZFTA_RELA_A	'0.94	0.001
3998426033_R03C02	GSM5534990	GSE182707	#N/A	IlluminaHumanMethylation450k	3	#N/A	#N/A	supratentorial	STR	#N/A	#N/A	#N/A	1	22	1	14	EPN_ST_ZFTA	EPN_ST_ZFTA_RELA_A	'1	0.00061
3998426090_R06C02	GSM2792014&GSM5534991	GSE104210&GSE182707	#N/A	IlluminaHumanMethylation450k	2	F	6.5	posterior fossa	STR	#N/A	#N/A	#N/A	1	17	1	7	EPN_PFA	EPN_PFA_1C	'0.98	0.02
200069280232_R06C01	GSM5534992	GSE182707	#N/A	IlluminaHumanMethylation450k	2	#N/A	#N/A	posterior fossa	GTR	#N/A	#N/A	#N/A	0	149	0	149	EPN_PFA	EPN_PFA_2B	'1	0.00089
101070190001_R05C02	GSM5534993	GSE182707	#N/A	IlluminaHumanMethylation450k	3	#N/A	#N/A	supratentorial	STR	#N/A	#N/A	#N/A	0	118	0	118	EPN_ST_ZFTA	EPN_ST_ZFTA_RELA_A	'1	0.0029
101070190028_R02C02	GSM5534994	GSE182707	#N/A	IlluminaHumanMethylation450k	2	#N/A	#N/A	posterior fossa	GTR	#N/A	#N/A	#N/A	0	145	0	145	EPN_PFB	EPN_PFB_2	'0.98	0.0025
200078650079_R05C02	GSM2791705&GSM5534995	GSE104210&GSE182707	#N/A	IlluminaHumanMethylation450k	3	M	3.08	posterior fossa	STR	#N/A	#N/A	#N/A	1	20	1	4	EPN_PFA	EPN_PFA_2B	'0.98	0.0016
101070190001_R03C01	GSM2792323&GSM5534996	GSE104210&GSE182707	#N/A	IlluminaHumanMethylation450k	3	M	6.92	posterior fossa	GTR	#N/A	#N/A	#N/A	1	22	1	11	EPN_PFA	EPN_PFA_1E	'0.99	0.00051
200397540002_R03C01	GSM6629303	GSE215240	FFPE	IlluminaHumanMethylation450k	3	M	1	posterior fossa	GTR	Ependymoma, WHO grade III	#N/A	1	0	26	1	8	EPN_PFA	EPN_PFA_2A	'1	0.00018
200397540067_R04C02	GSM6629960	GSE215240	FFPE	IlluminaHumanMethylation450k	3	M	4	supratentorial	GTR	Ependymoma, WHO grade III	#N/A	1	0	41	1	16	EPN_ST_ZFTA	EPN_ST_ZFTA_RELA_A	'0.98	0.0002
3999002065_R01C01	GSM7017641	GSE224218	Frozen	IlluminaHumanMethylation450k	3	M	21	supratentorial	#N/A	Anaplastic ependymoma III	#N/A	#N/A	0	57	1	22	EPN_ST_ZFTA	EPN_ST_ZFTA_FUS_D	'0.63	0.00059
3999720120_R02C02	GSM2791632	GSE104210	#N/A	IlluminaHumanMethylation450k	#N/A	F	4	posterior fossa	#N/A	#N/A	#N/A	#N/A	0	45	1	17	EPN_PFA	EPN_PFA_2C	'1	0.0011
8622007250_R02C01	GSM2791633	GSE104210	#N/A	IlluminaHumanMethylation450k	#N/A	M	5.96	posterior fossa	#N/A	#N/A	#N/A	#N/A	0	56.58	0	56.58	EPN_PFA	EPN_PFA_2C	'1	0.00036
8942289112_R02C01	GSM2791634	GSE104210	#N/A	IlluminaHumanMethylation450k	#N/A	M	6.57	posterior fossa	#N/A	#N/A	#N/A	#N/A	0	130.69	0	130.69	EPN_PFA	EPN_PFA_2C	'1	0.00014
200069280221_R05C02	GSM2791637	GSE104210	#N/A	IlluminaHumanMethylation450k	#N/A	F	3.5	posterior fossa	#N/A	#N/A	#N/A	#N/A	0	20	0	20	EPN_PFA	EPN_PFA_2C	'1	0.00095
3999720129_R05C02	GSM2791638	GSE104210	#N/A	IlluminaHumanMethylation450k	#N/A	F	2	posterior fossa	#N/A	#N/A	#N/A	#N/A	0	41	0	41	EPN_PFA	EPN_PFA_2C	'1	0.00055
8942289144_R01C02	GSM2791641	GSE104210	#N/A	IlluminaHumanMethylation450k	#N/A	F	5.64	posterior fossa	#N/A	#N/A	#N/A	#N/A	0	73.59	0	73.59	EPN_PFA	EPN_PFA_2C	'1	0.0007
3999688043_R04C02	GSM2791642	GSE104210	#N/A	IlluminaHumanMethylation450k	#N/A	M	9.2	posterior fossa	#N/A	#N/A	#N/A	#N/A	0	55	0	55	EPN_PFA	EPN_PFA_2C	'1	0.00044
3999510009_R01C02	GSM2791643	GSE104210	#N/A	IlluminaHumanMethylation450k	#N/A	M	8.68	posterior fossa	#N/A	#N/A	#N/A	#N/A	0	5.2	0	5.2	EPN_PFA	EPN_PFA_2C	'1	0.00014
3999720122_R03C01	GSM2791644	GSE104210	#N/A	IlluminaHumanMethylation450k	#N/A	F	2	posterior fossa	#N/A	#N/A	#N/A	#N/A	0	60	0	60	EPN_PFA	EPN_PFA_2C	'1	0.00058
3999688058_R05C02	GSM2791645	GSE104210	#N/A	IlluminaHumanMethylation450k	#N/A	M	2.42	posterior fossa	#N/A	#N/A	#N/A	#N/A	0	44	0	44	EPN_PFA	EPN_PFA_2C	'1	0.00045
3999688056_R05C02	GSM2791647	GSE104210	#N/A	IlluminaHumanMethylation450k	#N/A	F	#N/A	posterior fossa	#N/A	#N/A	#N/A	#N/A	#N/A	#N/A	#N/A	#N/A	EPN_PFA	EPN_PFA_2C	'1	0.00065
9379082109_R04C02	GSM2791649	GSE104210	#N/A	IlluminaHumanMethylation450k	#N/A	F	2.85	posterior fossa	#N/A	#N/A	#N/A	#N/A	0	156.68	0	156.68	EPN_PFA	EPN_PFA_2C	'1	0.0013
3999688058_R03C01	GSM2791650	GSE104210	#N/A	IlluminaHumanMethylation450k	#N/A	F	2.8	posterior fossa	#N/A	#N/A	#N/A	#N/A	1	19.21	1	12.5	EPN_PFA	EPN_PFA_2C	'1	0.00057
3999720097_R01C01	GSM2791653	GSE104210	#N/A	IlluminaHumanMethylation450k	#N/A	M	#N/A	posterior fossa	#N/A	#N/A	#N/A	#N/A	#N/A	#N/A	#N/A	#N/A	EPN_PFA	EPN_PFA_2C	'1	0.00018
3999720086_R04C01	GSM2791655	GSE104210	#N/A	IlluminaHumanMethylation450k	#N/A	M	2.1	posterior fossa	#N/A	#N/A	#N/A	#N/A	0	102.8	0	102.8	EPN_PFA	EPN_PFA_2A	'0.9	0.00048
3999941106_R02C01	GSM2791656	GSE104210	#N/A	IlluminaHumanMethylation450k	#N/A	M	3	posterior fossa	#N/A	#N/A	#N/A	#N/A	0	93	0	93	EPN_PFA	EPN_PFA_2B	'0.92	0.0002
3999688058_R03C02	GSM2791657	GSE104210	#N/A	IlluminaHumanMethylation450k	#N/A	M	7.67	posterior fossa	#N/A	#N/A	#N/A	#N/A	0	49	0	49	EPN_PFA	EPN_PFA_2B	'0.99	0.00041
9370847087_R06C02	GSM2791658	GSE104210	#N/A	IlluminaHumanMethylation450k	#N/A	M	2.32	posterior fossa	#N/A	#N/A	#N/A	#N/A	0	117.89	1	17.63	EPN_PFA	EPN_PFA_2B	'0.99	0.00022
9379082117_R01C02	GSM2791659	GSE104210	#N/A	IlluminaHumanMethylation450k	#N/A	M	2.35	posterior fossa	#N/A	#N/A	#N/A	#N/A	1	14.57	1	14.14	EPN_PFA	EPN_PFA_2B	'0.72	0.00028
3999720085_R05C02	GSM2791660	GSE104210	#N/A	IlluminaHumanMethylation450k	#N/A	F	4.1	posterior fossa	#N/A	#N/A	#N/A	#N/A	1	24	1	15	EPN_PFA	EPN_PFA_2B	'1	0.00086
3999941102_R04C02	GSM2791663	GSE104210	#N/A	IlluminaHumanMethylation450k	#N/A	F	3	posterior fossa	#N/A	#N/A	#N/A	#N/A	1	53	1	8	EPN_PFA	EPN_PFA_2B	'0.94	0.0008
3999720129_R05C01	GSM2791664	GSE104210	#N/A	IlluminaHumanMethylation450k	#N/A	M	6	posterior fossa	#N/A	#N/A	#N/A	#N/A	0	3.83	0	3.83	EPN_PFA	EPN_PFA_2B	'0.96	0.00013
9370847104_R05C01	GSM2791666	GSE104210	#N/A	IlluminaHumanMethylation450k	#N/A	F	2.02	posterior fossa	#N/A	#N/A	#N/A	#N/A	0	81.74	0	81.74	EPN_PFA	EPN_PFA_2B	'0.8	0.00084
3999720136_R04C01	GSM2791669	GSE104210	#N/A	IlluminaHumanMethylation450k	#N/A	F	3.5	posterior fossa	#N/A	#N/A	#N/A	#N/A	1	45	1	7	EPN_PFA	EPN_PFA_2B	'0.99	0.00056
3999688021_R02C01	GSM2791671	GSE104210	#N/A	IlluminaHumanMethylation450k	#N/A	M	2	posterior fossa	#N/A	#N/A	#N/A	#N/A	0	8	0	8	EPN_PFA	EPN_PFA_2B	'0.97	0.0002
8622007024_R01C01	GSM2791672	GSE104210	#N/A	IlluminaHumanMethylation450k	#N/A	F	0	posterior fossa	#N/A	#N/A	#N/A	#N/A	0	56.84	0	56.84	EPN_PFA	EPN_PFA_2B	'0.9	0.00094
101231000138_R06C01	GSM2791674	GSE104210	#N/A	IlluminaHumanMethylation450k	#N/A	M	#N/A	posterior fossa	#N/A	#N/A	#N/A	#N/A	#N/A	#N/A	#N/A	#N/A	EPN_PFA	EPN_PFA_2B	'1	0.00029
3999688010_R05C01	GSM2791680	GSE104210	#N/A	IlluminaHumanMethylation450k	#N/A	M	2.1	posterior fossa	#N/A	#N/A	#N/A	#N/A	0	38.57	0	38.57	EPN_PFA	EPN_PFA_2B	'0.99	0.00026
3999720129_R01C01	GSM2791681	GSE104210	#N/A	IlluminaHumanMethylation450k	#N/A	M	#N/A	posterior fossa	#N/A	#N/A	#N/A	#N/A	#N/A	#N/A	#N/A	#N/A	EPN_PFA	EPN_PFA_2B	'0.98	0.00015
3999720130_R04C01	GSM2791682	GSE104210	#N/A	IlluminaHumanMethylation450k	#N/A	F	#N/A	posterior fossa	#N/A	#N/A	#N/A	#N/A	#N/A	#N/A	#N/A	#N/A	EPN_PFA	EPN_PFA_2B	'1	0.00062
3999720120_R05C02	GSM2791684	GSE104210	#N/A	IlluminaHumanMethylation450k	#N/A	F	3	posterior fossa	#N/A	#N/A	#N/A	#N/A	0	29	1	18	EPN_PFA	EPN_PFA_2B	'1	0.00066
3999688021_R05C01	GSM2791685	GSE104210	#N/A	IlluminaHumanMethylation450k	#N/A	M	#N/A	posterior fossa	#N/A	#N/A	#N/A	#N/A	#N/A	#N/A	#N/A	#N/A	EPN_PFA	EPN_PFA_2B	'0.99	0.00013
9996247118_R04C01	GSM2791686	GSE104210	#N/A	IlluminaHumanMethylation450k	#N/A	M	3.3	posterior fossa	#N/A	#N/A	#N/A	#N/A	1	11.8	1	3.96	EPN_PFA	EPN_PFA_2B	'1	9.7e-05
9379082109_R01C02	GSM2791687	GSE104210	#N/A	IlluminaHumanMethylation450k	#N/A	M	4.85	posterior fossa	#N/A	#N/A	#N/A	#N/A	1	37.3	1	5.76	EPN_PFA	EPN_PFA_2B	'1	0.00049
3999720127_R05C02	GSM2791688	GSE104210	#N/A	IlluminaHumanMethylation450k	#N/A	M	#N/A	posterior fossa	#N/A	#N/A	#N/A	#N/A	#N/A	#N/A	#N/A	#N/A	EPN_PFA	EPN_PFA_2B	'0.83	0.0002
9370847048_R03C01	GSM2791689	GSE104210	#N/A	IlluminaHumanMethylation450k	#N/A	F	4.53	posterior fossa	#N/A	#N/A	#N/A	#N/A	1	45.56	1	16.81	EPN_PFA	EPN_PFA_2B	'0.99	0.00058
3999720097_R02C01	GSM2791690	GSE104210	#N/A	IlluminaHumanMethylation450k	#N/A	M	3.8	posterior fossa	#N/A	#N/A	#N/A	#N/A	0	2.2	0	2.2	EPN_PFA	EPN_PFA_2B	'0.96	0.00013
3999720026_R06C02	GSM2791691	GSE104210	#N/A	IlluminaHumanMethylation450k	#N/A	M	6	posterior fossa	#N/A	#N/A	#N/A	#N/A	0	12	0	12	EPN_PFA	EPN_PFA_2B	'0.95	0.00012
8942289118_R03C01	GSM2791692	GSE104210	#N/A	IlluminaHumanMethylation450k	#N/A	F	5.03	posterior fossa	#N/A	#N/A	#N/A	#N/A	0	99.57	0	99.57	EPN_PFA	EPN_PFA_2B	'1	0.00072
3999543037_R04C01	GSM2791693	GSE104210	#N/A	IlluminaHumanMethylation450k	#N/A	F	6.32	posterior fossa	#N/A	#N/A	#N/A	#N/A	0	14.6	0	14.6	EPN_PFA	EPN_PFA_2B	'0.97	0.00064
9376537134_R05C02	GSM2791695	GSE104210	#N/A	IlluminaHumanMethylation450k	#N/A	F	3.25	posterior fossa	#N/A	#N/A	#N/A	#N/A	0	154.8	0	154.8	EPN_PFA	EPN_PFA_2B	'1	0.0011
3999834014_R03C02	GSM2791696	GSE104210	#N/A	IlluminaHumanMethylation450k	#N/A	M	#N/A	posterior fossa	#N/A	#N/A	#N/A	#N/A	#N/A	#N/A	#N/A	#N/A	EPN_PFA	EPN_PFA_2B	'0.99	0.0048
9376525068_R06C01	GSM2791698	GSE104210	#N/A	IlluminaHumanMethylation450k	#N/A	M	2.97	posterior fossa	#N/A	#N/A	#N/A	#N/A	0	124.7	0	124.7	EPN_PFA	EPN_PFA_2B	'1	0.00027
3999720127_R01C02	GSM2791699	GSE104210	#N/A	IlluminaHumanMethylation450k	#N/A	M	#N/A	posterior fossa	#N/A	#N/A	#N/A	#N/A	#N/A	#N/A	#N/A	#N/A	EPN_PFA	EPN_PFA_2B	'1	0.00011
200069280220_R03C02	GSM2791700	GSE104210	#N/A	IlluminaHumanMethylation450k	#N/A	F	5	posterior fossa	#N/A	#N/A	#N/A	#N/A	0	49	1	29	EPN_PFA	EPN_PFA_2B	'0.99	0.00056
3999688056_R01C02	GSM2791701	GSE104210	#N/A	IlluminaHumanMethylation450k	#N/A	M	#N/A	posterior fossa	#N/A	#N/A	#N/A	#N/A	#N/A	#N/A	#N/A	#N/A	EPN_PFA	EPN_PFA_2B	'0.94	0.00026
9370847078_R02C02	GSM2791702	GSE104210	#N/A	IlluminaHumanMethylation450k	#N/A	F	2.75	posterior fossa	#N/A	#N/A	#N/A	#N/A	0	104.74	1	24.14	EPN_PFA	EPN_PFA_2B	'1	0.0009
3999941106_R04C01	GSM2791703	GSE104210	#N/A	IlluminaHumanMethylation450k	#N/A	F	3.08	posterior fossa	#N/A	#N/A	#N/A	#N/A	0	129	1	8.7	EPN_PFA	EPN_PFA_2B	'0.99	0.00061
3998426042_R01C02	GSM2791706	GSE104210	#N/A	IlluminaHumanMethylation450k	#N/A	M	2.92	posterior fossa	#N/A	#N/A	#N/A	#N/A	1	40	1	18	EPN_PFA	EPN_PFA_2B	'0.98	0.00077
200069280220_R06C02	GSM2791707	GSE104210	#N/A	IlluminaHumanMethylation450k	#N/A	M	3.25	posterior fossa	#N/A	#N/A	#N/A	#N/A	1	28	1	27	EPN_PFA	EPN_PFA_2B	'0.91	0.0003
3998426076_R06C02	GSM2791708	GSE104210	#N/A	IlluminaHumanMethylation450k	#N/A	F	14.67	posterior fossa	#N/A	#N/A	#N/A	#N/A	0	139	0	139	EPN_PFA	EPN_PFA_2B	'0.99	0.014
3999941135_R05C02	GSM2791711	GSE104210	#N/A	IlluminaHumanMethylation450k	#N/A	F	5.78	posterior fossa	#N/A	#N/A	#N/A	#N/A	0	54.1	0	54.1	EPN_PFA	EPN_PFA_2B	'0.92	0.00093
8942289144_R02C01	GSM2791713	GSE104210	#N/A	IlluminaHumanMethylation450k	#N/A	F	1.3	posterior fossa	#N/A	#N/A	#N/A	#N/A	1	406.94	1	41.32	EPN_PFA	EPN_PFA_2B	'1	0.00077
200069280220_R06C01	GSM2791714	GSE104210	#N/A	IlluminaHumanMethylation450k	#N/A	M	4.5	posterior fossa	#N/A	#N/A	#N/A	#N/A	1	69	1	17	EPN_PFA	EPN_PFA_2B	'0.98	0.00023
10003886043_R02C01	GSM2791715	GSE104210	#N/A	IlluminaHumanMethylation450k	#N/A	F	#N/A	posterior fossa	#N/A	#N/A	#N/A	#N/A	#N/A	#N/A	#N/A	#N/A	EPN_PFA	EPN_PFA_2B	'1	0.00025
8622007251_R01C01	GSM2791716	GSE104210	#N/A	IlluminaHumanMethylation450k	#N/A	M	4.32	posterior fossa	#N/A	#N/A	#N/A	#N/A	1	4.9	1	4.9	EPN_PFA	EPN_PFA_2B	'0.97	0.00034
8622007161_R01C02	GSM2791717	GSE104210	#N/A	IlluminaHumanMethylation450k	#N/A	F	4.09	posterior fossa	#N/A	#N/A	#N/A	#N/A	1	21.61	1	18.32	EPN_PFA	EPN_PFA_2B	'1	0.00096
9969477059_R05C01	GSM2791720	GSE104210	#N/A	IlluminaHumanMethylation450k	#N/A	F	#N/A	posterior fossa	#N/A	#N/A	#N/A	#N/A	#N/A	#N/A	#N/A	#N/A	EPN_PFA	EPN_PFA_2B	'1	0.00044
3999941106_R03C01	GSM2791721	GSE104210	#N/A	IlluminaHumanMethylation450k	#N/A	M	3.92	posterior fossa	#N/A	#N/A	#N/A	#N/A	1	6.1	1	6.1	EPN_PFA	EPN_PFA_2B	'0.99	0.00019
101231000061_R05C02	GSM2791724	GSE104210	#N/A	IlluminaHumanMethylation450k	#N/A	M	#N/A	posterior fossa	#N/A	#N/A	#N/A	#N/A	#N/A	#N/A	#N/A	#N/A	EPN_PFA	EPN_PFA_2B	'0.95	0.00013
3999688031_R03C01	GSM2791725	GSE104210	#N/A	IlluminaHumanMethylation450k	#N/A	M	12	posterior fossa	#N/A	#N/A	#N/A	#N/A	0	6	0	6	EPN_PFA	EPN_PFA_2B	'1	0.00013
3999941106_R06C01	GSM2791728	GSE104210	#N/A	IlluminaHumanMethylation450k	#N/A	F	11	posterior fossa	#N/A	#N/A	#N/A	#N/A	0	46	0	46	EPN_PFA	EPN_PFA_2B	'0.98	0.0015
3999543094_R03C02	GSM2791729	GSE104210	#N/A	IlluminaHumanMethylation450k	#N/A	M	6	posterior fossa	#N/A	#N/A	#N/A	#N/A	0	3	0	3	EPN_PFA	EPN_PFA_2B	'1	0.00028
3999720130_R04C02	GSM2791732	GSE104210	#N/A	IlluminaHumanMethylation450k	#N/A	F	5	posterior fossa	#N/A	#N/A	#N/A	#N/A	0	12.8	1	1.9	EPN_PFA	EPN_PFA_2B	'1	0.00069
3999834060_R06C02	GSM2791735	GSE104210	#N/A	IlluminaHumanMethylation450k	#N/A	F	9	posterior fossa	#N/A	#N/A	#N/A	#N/A	1	21	1	11	EPN_PFA	EPN_PFA_2B	'1	0.0021
3999941055_R01C01	GSM2791736	GSE104210	#N/A	IlluminaHumanMethylation450k	#N/A	M	7.5	posterior fossa	#N/A	#N/A	#N/A	#N/A	0	111.6	0	111.6	EPN_PFA	EPN_PFA_2B	'0.99	0.0019
3999876010_R01C02	GSM2791737	GSE104210	#N/A	IlluminaHumanMethylation450k	#N/A	M	1.7	posterior fossa	#N/A	#N/A	#N/A	#N/A	1	30	1	20	EPN_PFA	EPN_PFA_2A	'0.58	0.0012
9379082117_R05C02	GSM2791738	GSE104210	#N/A	IlluminaHumanMethylation450k	#N/A	M	2.19	posterior fossa	#N/A	#N/A	#N/A	#N/A	0	146.09	1	23.42	EPN_PFA	EPN_PFA_2A	'1	4.3e-05
9370847118_R06C02	GSM2791739	GSE104210	#N/A	IlluminaHumanMethylation450k	#N/A	F	1.67	posterior fossa	#N/A	#N/A	#N/A	#N/A	0	55.95	0	55.95	EPN_PFA	EPN_PFA_2A	'1	0.00061
3999688047_R01C02	GSM2791740	GSE104210	#N/A	IlluminaHumanMethylation450k	#N/A	M	1.6	posterior fossa	#N/A	#N/A	#N/A	#N/A	0	112.04	0	95.2	EPN_PFA	EPN_PFA_2A	'1	0.001
3998426064_R04C01	GSM2791741	GSE104210	#N/A	IlluminaHumanMethylation450k	#N/A	M	2.08	posterior fossa	#N/A	#N/A	#N/A	#N/A	1	29	1	26	EPN_PFA	EPN_PFA_2A	'1	0.002
9370847118_R05C01	GSM2791745	GSE104210	#N/A	IlluminaHumanMethylation450k	#N/A	F	1.19	posterior fossa	#N/A	#N/A	#N/A	#N/A	0	80.86	0	48.78	EPN_PFA	EPN_PFA_2A	'1	0.00057
3999688031_R05C02	GSM2791746	GSE104210	#N/A	IlluminaHumanMethylation450k	#N/A	F	4.25	posterior fossa	#N/A	#N/A	#N/A	#N/A	0	70	0	70	EPN_PFA	EPN_PFA_2A	'1	0.00073
3999941102_R02C01	GSM2791748	GSE104210	#N/A	IlluminaHumanMethylation450k	#N/A	M	2.5	posterior fossa	#N/A	#N/A	#N/A	#N/A	0	34.8	0	34.8	EPN_PFA	EPN_PFA_2A	'1	0.00015
9996247119_R06C02	GSM2791749	GSE104210	#N/A	IlluminaHumanMethylation450k	#N/A	M	2	posterior fossa	#N/A	#N/A	#N/A	#N/A	1	30	1	24	EPN_PFA	EPN_PFA_2A	'1	0.0012
9992576055_R01C01	GSM2791750	GSE104210	#N/A	IlluminaHumanMethylation450k	#N/A	F	1.4	posterior fossa	#N/A	#N/A	#N/A	#N/A	0	5.67	0	5.67	EPN_PFA	EPN_PFA_2A	'1	0.0007
3998426042_R05C02	GSM2791751	GSE104210	#N/A	IlluminaHumanMethylation450k	#N/A	M	1.42	posterior fossa	#N/A	#N/A	#N/A	#N/A	0	129	0	129	EPN_PFA	EPN_PFA_2A	'1	0.0007
200069280219_R01C02	GSM2791752	GSE104210	#N/A	IlluminaHumanMethylation450k	#N/A	F	2.58	posterior fossa	#N/A	#N/A	#N/A	#N/A	1	36	1	7	EPN_PFA	EPN_PFA_2A	'1	0.0011
3998426080_R06C02	GSM2791753	GSE104210	#N/A	IlluminaHumanMethylation450k	#N/A	M	1.25	posterior fossa	#N/A	#N/A	#N/A	#N/A	1	179	1	151	EPN_PFA	EPN_PFA_2A	'0.98	0.0023
9878827040_R02C02	GSM2791754	GSE104210	#N/A	IlluminaHumanMethylation450k	#N/A	F	0.75	posterior fossa	#N/A	#N/A	#N/A	#N/A	1	21	1	7	EPN_PFA	EPN_PFA_2A	'0.99	0.00054
3999720086_R03C02	GSM2791755	GSE104210	#N/A	IlluminaHumanMethylation450k	#N/A	M	1.35	posterior fossa	#N/A	#N/A	#N/A	#N/A	0	4	0	4	EPN_PFA	EPN_PFA_2A	'1	0.00018
3998426126_R05C02	GSM2791757	GSE104210	#N/A	IlluminaHumanMethylation450k	#N/A	M	1.33	posterior fossa	#N/A	#N/A	#N/A	#N/A	1	35	1	17	EPN_PFA	EPN_PFA_2A	'1	0.00065
3999720085_R01C01	GSM2791758	GSE104210	#N/A	IlluminaHumanMethylation450k	#N/A	M	2.6	posterior fossa	#N/A	#N/A	#N/A	#N/A	1	31	1	25	EPN_PFA	EPN_PFA_2A	'1	0.00021
3999688056_R02C02	GSM2791760	GSE104210	#N/A	IlluminaHumanMethylation450k	#N/A	F	#N/A	posterior fossa	#N/A	#N/A	#N/A	#N/A	#N/A	#N/A	#N/A	#N/A	EPN_PFA	EPN_PFA_2A	'1	0.00092
3999720026_R02C01	GSM2791761	GSE104210	#N/A	IlluminaHumanMethylation450k	#N/A	M	15.75	posterior fossa	#N/A	#N/A	#N/A	#N/A	1	24	1	17	EPN_PFA	EPN_PFA_2A	'1	0.00036
9370847115_R05C02	GSM2791762	GSE104210	#N/A	IlluminaHumanMethylation450k	#N/A	M	2.2	posterior fossa	#N/A	#N/A	#N/A	#N/A	0	257.43	1	11.51	EPN_PFA	EPN_PFA_2A	'1	0.00038
3999688058_R01C01	GSM2791763	GSE104210	#N/A	IlluminaHumanMethylation450k	#N/A	M	11.5	posterior fossa	#N/A	#N/A	#N/A	#N/A	0	49.08	0	26.6	EPN_PFA	EPN_PFA_2A	'1	0.0002
8622007250_R05C02	GSM2791764	GSE104210	#N/A	IlluminaHumanMethylation450k	#N/A	M	2.12	posterior fossa	#N/A	#N/A	#N/A	#N/A	0	72.83	0	72.83	EPN_PFA	EPN_PFA_2A	'1	0.00096
3999688043_R03C02	GSM2791765	GSE104210	#N/A	IlluminaHumanMethylation450k	#N/A	F	1.9	posterior fossa	#N/A	#N/A	#N/A	#N/A	0	93	0	93	EPN_PFA	EPN_PFA_2A	'1	0.0008
3999688056_R02C01	GSM2791766	GSE104210	#N/A	IlluminaHumanMethylation450k	#N/A	F	#N/A	posterior fossa	#N/A	#N/A	#N/A	#N/A	#N/A	#N/A	#N/A	#N/A	EPN_PFA	EPN_PFA_2A	'1	0.00082
9370847130_R05C01	GSM2791767	GSE104210	#N/A	IlluminaHumanMethylation450k	#N/A	M	2.83	posterior fossa	#N/A	#N/A	#N/A	#N/A	1	17.7	1	10.72	EPN_PFA	EPN_PFA_2A	'1	0.00017
200069280232_R03C02	GSM2791769	GSE104210	#N/A	IlluminaHumanMethylation450k	#N/A	F	2.92	posterior fossa	#N/A	#N/A	#N/A	#N/A	0	12	0	12	EPN_PFA	EPN_PFA_2A	'1	0.00066
3999720086_R01C01	GSM2791770	GSE104210	#N/A	IlluminaHumanMethylation450k	#N/A	F	3.1	posterior fossa	#N/A	#N/A	#N/A	#N/A	1	22	1	15	EPN_PFA	EPN_PFA_2A	'1	0.0014
9376525074_R01C02	GSM2791771	GSE104210	#N/A	IlluminaHumanMethylation450k	#N/A	F	1.69	posterior fossa	#N/A	#N/A	#N/A	#N/A	1	58.45	1	16.55	EPN_PFA	EPN_PFA_2A	'1	0.0013
9379082109_R06C01	GSM2791772	GSE104210	#N/A	IlluminaHumanMethylation450k	#N/A	F	1.27	posterior fossa	#N/A	#N/A	#N/A	#N/A	1	66.15	1	66.15	EPN_PFA	EPN_PFA_2A	'1	0.00076
3998426042_R02C01	GSM2791773	GSE104210	#N/A	IlluminaHumanMethylation450k	#N/A	M	1.67	posterior fossa	#N/A	#N/A	#N/A	#N/A	0	125	0	125	EPN_PFA	EPN_PFA_2A	'1	0.00094
3999720026_R05C02	GSM2791774	GSE104210	#N/A	IlluminaHumanMethylation450k	#N/A	F	1	posterior fossa	#N/A	#N/A	#N/A	#N/A	0	14	0	14	EPN_PFA	EPN_PFA_2A	'1	0.00046
3999720141_R05C01	GSM2791775	GSE104210	#N/A	IlluminaHumanMethylation450k	#N/A	F	1.35	posterior fossa	#N/A	#N/A	#N/A	#N/A	0	123.95	0	123.95	EPN_PFA	EPN_PFA_2A	'1	0.00064
3999720120_R04C02	GSM2791776	GSE104210	#N/A	IlluminaHumanMethylation450k	#N/A	M	1.5	posterior fossa	#N/A	#N/A	#N/A	#N/A	0	8	0	8	EPN_PFA	EPN_PFA_2A	'1	0.00017
101070190059_R01C02	GSM2791777	GSE104210	#N/A	IlluminaHumanMethylation450k	#N/A	M	1.75	posterior fossa	#N/A	#N/A	#N/A	#N/A	1	44	1	13	EPN_PFA	EPN_PFA_2A	'1	0.00032
3999720141_R04C01	GSM2791778	GSE104210	#N/A	IlluminaHumanMethylation450k	#N/A	M	1.27	posterior fossa	#N/A	#N/A	#N/A	#N/A	1	12.26	1	6.44	EPN_PFA	EPN_PFA_2A	'1	0.00025
9996247119_R03C01	GSM2791779	GSE104210	#N/A	IlluminaHumanMethylation450k	#N/A	M	1.5	posterior fossa	#N/A	#N/A	#N/A	#N/A	1	28.68	1	9.6	EPN_PFA	EPN_PFA_2A	'1	8e-05
200069280207_R05C02	GSM2791781	GSE104210	#N/A	IlluminaHumanMethylation450k	#N/A	F	1.33	posterior fossa	#N/A	#N/A	#N/A	#N/A	0	17	0	17	EPN_PFA	EPN_PFA_2A	'1	0.00087
3999834060_R03C01	GSM2791821	GSE104210	#N/A	IlluminaHumanMethylation450k	#N/A	M	2.1	posterior fossa	#N/A	#N/A	#N/A	#N/A	1	53	1	8.2	EPN_PFA	EPN_PFA_2A	'1	0.00019
8942289166_R02C01	GSM2791822	GSE104210	#N/A	IlluminaHumanMethylation450k	#N/A	F	1.45	posterior fossa	#N/A	#N/A	#N/A	#N/A	0	113.03	0	113.03	EPN_PFA	EPN_PFA_2A	'1	0.00056
3999941106_R06C02	GSM2791823	GSE104210	#N/A	IlluminaHumanMethylation450k	#N/A	M	2.2	posterior fossa	#N/A	#N/A	#N/A	#N/A	1	73.5	1	1.9	EPN_PFA	EPN_PFA_2A	'1	0.00018
3999941055_R02C02	GSM2791824	GSE104210	#N/A	IlluminaHumanMethylation450k	#N/A	M	7	posterior fossa	#N/A	#N/A	#N/A	#N/A	0	60	0	60	EPN_PFA	EPN_PFA_2A	'1	0.00012
9996247119_R05C01	GSM2791825	GSE104210	#N/A	IlluminaHumanMethylation450k	#N/A	F	1.8	posterior fossa	#N/A	#N/A	#N/A	#N/A	1	34.8	1	12	EPN_PFA	EPN_PFA_2A	'0.99	0.00056
3999834060_R02C02	GSM2791826	GSE104210	#N/A	IlluminaHumanMethylation450k	#N/A	M	1.08	posterior fossa	#N/A	#N/A	#N/A	#N/A	0	67	0	67	EPN_PFA	EPN_PFA_2A	'1	0.00013
3998909025_R06C02	GSM2791827	GSE104210	#N/A	IlluminaHumanMethylation450k	#N/A	M	#N/A	posterior fossa	#N/A	#N/A	#N/A	#N/A	#N/A	#N/A	#N/A	#N/A	EPN_PFA	EPN_PFA_2A	'0.93	0.0004
8942289148_R02C01	GSM2791828	GSE104210	#N/A	IlluminaHumanMethylation450k	#N/A	M	1.9	posterior fossa	#N/A	#N/A	#N/A	#N/A	1	38.03	1	14.44	EPN_PFA	EPN_PFA_2A	'1	0.00018
3999720097_R01C02	GSM2791829	GSE104210	#N/A	IlluminaHumanMethylation450k	#N/A	M	1.8	posterior fossa	#N/A	#N/A	#N/A	#N/A	1	45	1	25	EPN_PFA	EPN_PFA_2A	'1	0.00016
9376537134_R04C01	GSM2791830	GSE104210	#N/A	IlluminaHumanMethylation450k	#N/A	F	1.69	posterior fossa	#N/A	#N/A	#N/A	#N/A	0	145.23	0	145.23	EPN_PFA	EPN_PFA_2A	'1	0.00056
200069280198_R01C01	GSM2791831	GSE104210	#N/A	IlluminaHumanMethylation450k	#N/A	F	0.75	posterior fossa	#N/A	#N/A	#N/A	#N/A	1	11	1	8	EPN_PFA	EPN_PFA_2A	'1	0.00096
3998523017_R06C01	GSM2791832	GSE104210	#N/A	IlluminaHumanMethylation450k	#N/A	M	#N/A	posterior fossa	#N/A	#N/A	#N/A	#N/A	#N/A	#N/A	#N/A	#N/A	EPN_PFA	EPN_PFA_2A	'1	0.00021
3999941055_R05C01	GSM2791833	GSE104210	#N/A	IlluminaHumanMethylation450k	#N/A	F	6	posterior fossa	#N/A	#N/A	#N/A	#N/A	0	96	0	96	EPN_PFA	EPN_PFA_2A	'1	0.00056
3999547085_R03C02	GSM2791835	GSE104210	#N/A	IlluminaHumanMethylation450k	#N/A	M	#N/A	posterior fossa	#N/A	#N/A	#N/A	#N/A	#N/A	#N/A	#N/A	#N/A	EPN_PFA	EPN_PFA_2A	'0.65	0.00014
9996247119_R06C01	GSM2791836	GSE104210	#N/A	IlluminaHumanMethylation450k	3	M	2.7	posterior fossa	STR	Ependymoma III	0	1	0	105.6	1	105.6	EPN_PFA	EPN_PFA_2A	'1	7e-05
3999720130_R06C02	GSM2791837	GSE104210	#N/A	IlluminaHumanMethylation450k	#N/A	M	3	posterior fossa	#N/A	#N/A	#N/A	#N/A	1	1.8	1	0.15	EPN_PFA	EPN_PFA_2A	'0.97	0.0016
3999688058_R06C01	GSM2791838	GSE104210	#N/A	IlluminaHumanMethylation450k	#N/A	F	32	posterior fossa	#N/A	#N/A	#N/A	#N/A	0	112	0	112	EPN_PFA	EPN_PFA_2A	'1	0.00059
3999876010_R04C01	GSM2791839	GSE104210	#N/A	IlluminaHumanMethylation450k	#N/A	F	4.7	posterior fossa	#N/A	#N/A	#N/A	#N/A	1	44	1	25	EPN_PFA	EPN_PFA_2A	'0.98	0.0011
9370847048_R02C01	GSM2791840	GSE104210	#N/A	IlluminaHumanMethylation450k	#N/A	M	4.59	posterior fossa	#N/A	#N/A	#N/A	#N/A	1	48.72	1	15.66	EPN_PFA	EPN_PFA_2A	'1	0.00026
9376537134_R06C02	GSM2791841	GSE104210	#N/A	IlluminaHumanMethylation450k	#N/A	M	4.63	posterior fossa	#N/A	#N/A	#N/A	#N/A	1	74.93	1	33.03	EPN_PFA	EPN_PFA_2A	'0.99	0.00017
8942289166_R03C01	GSM2791843	GSE104210	#N/A	IlluminaHumanMethylation450k	#N/A	M	2.19	posterior fossa	#N/A	#N/A	#N/A	#N/A	1	36.12	1	21.48	EPN_PFA	EPN_PFA_2A	'1	9.9e-05
9992576130_R01C02	GSM2791844	GSE104210	#N/A	IlluminaHumanMethylation450k	#N/A	F	#N/A	posterior fossa	#N/A	#N/A	#N/A	#N/A	#N/A	#N/A	#N/A	#N/A	EPN_PFA	EPN_PFA_2A	'1	0.0013
3999876073_R03C02	GSM2791845	GSE104210	#N/A	IlluminaHumanMethylation450k	#N/A	M	4	posterior fossa	#N/A	#N/A	#N/A	#N/A	0	61	1	4	EPN_PFA	EPN_PFA_2A	'0.94	0.00022
3999720122_R05C01	GSM2791846	GSE104210	#N/A	IlluminaHumanMethylation450k	#N/A	M	5	posterior fossa	#N/A	#N/A	#N/A	#N/A	1	36	1	18	EPN_PFA	EPN_PFA_2A	'0.99	0.00016
9829119124_R06C01	GSM2791848	GSE104210	#N/A	IlluminaHumanMethylation450k	#N/A	M	#N/A	posterior fossa	#N/A	#N/A	#N/A	#N/A	#N/A	#N/A	#N/A	#N/A	EPN_PFA	EPN_PFA_2B	'0.53	0.00018
8942289120_R03C02	GSM2791849	GSE104210	#N/A	IlluminaHumanMethylation450k	#N/A	M	1.99	posterior fossa	#N/A	#N/A	#N/A	#N/A	0	129.24	0	129.24	EPN_PFA	EPN_PFA_2A	'0.99	0.0002
9379082128_R05C02	GSM2791850	GSE104210	#N/A	IlluminaHumanMethylation450k	#N/A	M	0	posterior fossa	#N/A	#N/A	#N/A	#N/A	0	70.3	0	57.63	EPN_PFA	EPN_PFA_2A	'0.99	0.0023
9370847048_R05C01	GSM2791851	GSE104210	#N/A	IlluminaHumanMethylation450k	#N/A	F	1.2	posterior fossa	#N/A	#N/A	#N/A	#N/A	0	88.68	0	88.68	EPN_PFA	EPN_PFA_2A	'0.98	0.00061
9379082117_R06C01	GSM2791852	GSE104210	#N/A	IlluminaHumanMethylation450k	#N/A	M	2.07	posterior fossa	#N/A	#N/A	#N/A	#N/A	1	12.11	1	12.11	EPN_PFA	EPN_PFA_2A	'0.65	0.00024
3999720127_R02C02	GSM2791853	GSE104210	#N/A	IlluminaHumanMethylation450k	#N/A	M	#N/A	posterior fossa	#N/A	#N/A	#N/A	#N/A	#N/A	#N/A	#N/A	#N/A	EPN_PFA	EPN_PFA_2A	'1	0.00025
3998426088_R01C01	GSM2791854	GSE104210	#N/A	IlluminaHumanMethylation450k	#N/A	M	2.33	posterior fossa	#N/A	#N/A	#N/A	#N/A	0	155	1	30	EPN_PFA	EPN_PFA_2A	'0.92	0.018
3999941106_R04C02	GSM2791856	GSE104210	#N/A	IlluminaHumanMethylation450k	#N/A	M	#N/A	posterior fossa	#N/A	#N/A	#N/A	#N/A	#N/A	#N/A	#N/A	#N/A	EPN_PFA	EPN_PFA_2A	'0.94	0.00054
9376525068_R04C01	GSM2791857	GSE104210	#N/A	IlluminaHumanMethylation450k	#N/A	M	0	posterior fossa	#N/A	#N/A	#N/A	#N/A	0	148.68	1	29.97	EPN_PFA	EPN_PFA_2A	'1	0.00023
3998426126_R03C01	GSM2791859	GSE104210	#N/A	IlluminaHumanMethylation450k	#N/A	M	1	posterior fossa	#N/A	#N/A	#N/A	#N/A	1	84	1	18	EPN_PFA	EPN_PFA_2A	'1	0.00073
3999720086_R06C01	GSM2791860	GSE104210	#N/A	IlluminaHumanMethylation450k	#N/A	M	1.4	posterior fossa	#N/A	#N/A	#N/A	#N/A	0	8	0	8	EPN_PFA	EPN_PFA_2A	'1	0.00011
9370847104_R06C01	GSM2791861	GSE104210	#N/A	IlluminaHumanMethylation450k	#N/A	M	1.03	posterior fossa	#N/A	#N/A	#N/A	#N/A	0	62.04	0	62.04	EPN_PFA	EPN_PFA_2A	'1	0.00011
8942289120_R02C01	GSM2791863	GSE104210	#N/A	IlluminaHumanMethylation450k	#N/A	M	1.35	posterior fossa	#N/A	#N/A	#N/A	#N/A	0	134.24	0	134.24	EPN_PFA	EPN_PFA_2A	'0.99	0.00019
8942289112_R03C02	GSM2791864	GSE104210	#N/A	IlluminaHumanMethylation450k	#N/A	F	1.38	posterior fossa	#N/A	#N/A	#N/A	#N/A	0	206.94	0	206.94	EPN_PFA	EPN_PFA_2A	'1	0.00067
3999720129_R03C01	GSM2791865	GSE104210	#N/A	IlluminaHumanMethylation450k	#N/A	M	#N/A	posterior fossa	#N/A	#N/A	#N/A	#N/A	#N/A	#N/A	#N/A	#N/A	EPN_PFA	EPN_PFA_2A	'1	0.00014
9376538129_R06C02	GSM2791867	GSE104210	#N/A	IlluminaHumanMethylation450k	#N/A	F	1.56	posterior fossa	#N/A	#N/A	#N/A	#N/A	0	96.68	1	31.22	EPN_PFA	EPN_PFA_2A	'1	0.00094
9376537134_R02C02	GSM2791869	GSE104210	#N/A	IlluminaHumanMethylation450k	#N/A	M	0.99	posterior fossa	#N/A	#N/A	#N/A	#N/A	0	97.3	0	97.3	EPN_PFA	EPN_PFA_2A	'1	0.00025
200069280191_R01C01	GSM2791870	GSE104210	#N/A	IlluminaHumanMethylation450k	#N/A	M	2.5	posterior fossa	#N/A	#N/A	#N/A	#N/A	1	83	1	26	EPN_PFA	EPN_PFA_2A	'0.96	0.00084
9992576055_R03C02	GSM2791871	GSE104210	#N/A	IlluminaHumanMethylation450k	#N/A	M	1.2	posterior fossa	#N/A	#N/A	#N/A	#N/A	1	121.97	1	4.42	EPN_PFA	EPN_PFA_2A	'1	0.00025
9376538129_R04C02	GSM2791872	GSE104210	#N/A	IlluminaHumanMethylation450k	#N/A	M	2.07	posterior fossa	#N/A	#N/A	#N/A	#N/A	0	122.01	0	122.01	EPN_PFA	EPN_PFA_2A	'1	0.00019
3999688010_R03C02	GSM2791873	GSE104210	#N/A	IlluminaHumanMethylation450k	#N/A	M	1.46	posterior fossa	#N/A	#N/A	#N/A	#N/A	0	28.23	0	28.23	EPN_PFA	EPN_PFA_2A	'1	3.5e-05
3999720026_R04C02	GSM2791874	GSE104210	#N/A	IlluminaHumanMethylation450k	#N/A	M	4.11	posterior fossa	#N/A	#N/A	#N/A	#N/A	0	2	0	2	EPN_PFA	EPN_PFA_2A	'0.86	0.00011
9376537134_R04C02	GSM2791875	GSE104210	#N/A	IlluminaHumanMethylation450k	#N/A	F	2.59	posterior fossa	#N/A	#N/A	#N/A	#N/A	1	90.49	1	75.56	EPN_PFA	EPN_PFA_2A	'0.99	0.00065
3999720136_R05C02	GSM2791877	GSE104210	#N/A	IlluminaHumanMethylation450k	#N/A	F	1.6	posterior fossa	#N/A	#N/A	#N/A	#N/A	1	54.2	1	28.6	EPN_PFA	EPN_PFA_2A	'1	0.0008
9992576055_R06C01	GSM2791878	GSE104210	#N/A	IlluminaHumanMethylation450k	#N/A	F	2.49	posterior fossa	#N/A	#N/A	#N/A	#N/A	1	9.4	1	4.97	EPN_PFA	EPN_PFA_2A	'0.79	0.00026
3998426080_R02C01	GSM2791879	GSE104210	#N/A	IlluminaHumanMethylation450k	#N/A	M	2	posterior fossa	#N/A	#N/A	#N/A	#N/A	1	28	1	9	EPN_PFA	EPN_PFA_2A	'0.9	0.00025
9379082115_R06C02	GSM2791880	GSE104210	#N/A	IlluminaHumanMethylation450k	#N/A	F	4.25	posterior fossa	#N/A	#N/A	#N/A	#N/A	0	96.02	0	96.02	EPN_PFA	EPN_PFA_2B	'0.78	0.00055
9992576130_R01C01	GSM2791883	GSE104210	#N/A	IlluminaHumanMethylation450k	#N/A	M	#N/A	posterior fossa	#N/A	#N/A	#N/A	#N/A	#N/A	#N/A	#N/A	#N/A	EPN_PFA	EPN_PFA_1A	'0.79	0.0018
200078650079_R01C01	GSM2791884	GSE104210	#N/A	IlluminaHumanMethylation450k	#N/A	M	2.92	posterior fossa	#N/A	#N/A	#N/A	#N/A	1	81	1	28	EPN_PFA	EPN_PFA_1B	'0.69	0.0094
8622007242_R01C01	GSM2791885	GSE104210	#N/A	IlluminaHumanMethylation450k	#N/A	F	3.02	posterior fossa	#N/A	#N/A	#N/A	#N/A	1	108.16	1	31.28	EPN_PFA	EPN_PFA_1F	'0.97	0.00085
3999720129_R02C02	GSM2791888	GSE104210	#N/A	IlluminaHumanMethylation450k	#N/A	F	9	posterior fossa	#N/A	#N/A	#N/A	#N/A	0	41	0	41	EPN_PFA	EPN_PFA_1B	'1	0.00049
3999941055_R05C02	GSM2791889	GSE104210	#N/A	IlluminaHumanMethylation450k	#N/A	F	19	posterior fossa	#N/A	#N/A	#N/A	#N/A	0	136	1	14	EPN_PFA	EPN_PFA_1F	'0.47	0.00058
3999834014_R02C02	GSM2791890	GSE104210	#N/A	IlluminaHumanMethylation450k	#N/A	F	6.1	posterior fossa	#N/A	#N/A	#N/A	#N/A	0	10	0	10	EPN_PFA	EPN_PFA_1A	'0.62	0.00089
3998426076_R06C01	GSM2791891	GSE104210	#N/A	IlluminaHumanMethylation450k	#N/A	M	1.83	posterior fossa	#N/A	#N/A	#N/A	#N/A	0	83	0	83	EPN_PFA	EPN_PFA_1F	'1	0.0027
9992576130_R05C01	GSM2791892	GSE104210	#N/A	IlluminaHumanMethylation450k	#N/A	M	#N/A	posterior fossa	#N/A	#N/A	#N/A	#N/A	#N/A	#N/A	#N/A	#N/A	EPN_PFA	EPN_PFA_1F	'0.99	0.0038
3999720129_R03C02	GSM2791895	GSE104210	#N/A	IlluminaHumanMethylation450k	#N/A	F	3.8	posterior fossa	#N/A	#N/A	#N/A	#N/A	0	65	1	61	EPN_PFA	EPN_PFA_1F	'0.99	0.00053
9379082128_R03C02	GSM2791896	GSE104210	#N/A	IlluminaHumanMethylation450k	#N/A	M	2.8	posterior fossa	#N/A	#N/A	#N/A	#N/A	0	124.64	1	21.64	EPN_PFA	EPN_PFA_1F	'0.99	0.00017
9376525074_R06C02	GSM2791898	GSE104210	#N/A	IlluminaHumanMethylation450k	#N/A	M	5.08	posterior fossa	#N/A	#N/A	#N/A	#N/A	0	98.98	0	98.98	EPN_PFA	EPN_PFA_1F	'0.98	4.5e-05
3999834060_R04C01	GSM2791902	GSE104210	#N/A	IlluminaHumanMethylation450k	#N/A	M	4.8	posterior fossa	#N/A	#N/A	#N/A	#N/A	0	51.4	1	26.6	EPN_PFA	EPN_PFA_1F	'1	0.00012
3999688047_R04C01	GSM2791904	GSE104210	#N/A	IlluminaHumanMethylation450k	#N/A	M	6.3	posterior fossa	#N/A	#N/A	#N/A	#N/A	0	87.07	1	38.5	EPN_PFA	EPN_PFA_1F	'1	0.00023
3999941102_R06C02	GSM2791906	GSE104210	#N/A	IlluminaHumanMethylation450k	#N/A	M	5	posterior fossa	#N/A	#N/A	#N/A	#N/A	1	33	1	32	EPN_PFA	EPN_PFA_1F	'1	0.0045
200069280183_R05C01	GSM2791908	GSE104210	#N/A	IlluminaHumanMethylation450k	#N/A	F	5.67	posterior fossa	#N/A	#N/A	#N/A	#N/A	1	174	1	150	EPN_PFA	EPN_PFA_1F	'1	0.0013
3999720136_R01C02	GSM2791910	GSE104210	#N/A	IlluminaHumanMethylation450k	#N/A	F	5.78	posterior fossa	#N/A	#N/A	#N/A	#N/A	0	25	0	25	EPN_PFA	EPN_PFA_1F	'1	0.00054
3999720026_R02C02	GSM2791912	GSE104210	#N/A	IlluminaHumanMethylation450k	#N/A	F	5.07	posterior fossa	#N/A	#N/A	#N/A	#N/A	0	28	0	28	EPN_PFA	EPN_PFA_1F	'1	0.00054
3999720097_R05C02	GSM2791913	GSE104210	#N/A	IlluminaHumanMethylation450k	#N/A	M	9.5	posterior fossa	#N/A	#N/A	#N/A	#N/A	0	146	0	146	EPN_PFA	EPN_PFA_1F	'1	0.00026
3998523017_R05C02	GSM2791914	GSE104210	#N/A	IlluminaHumanMethylation450k	#N/A	M	#N/A	posterior fossa	#N/A	#N/A	#N/A	#N/A	#N/A	#N/A	#N/A	#N/A	EPN_PFA	EPN_PFA_1F	'1	0.00026
3999876010_R02C02	GSM2791916	GSE104210	#N/A	IlluminaHumanMethylation450k	#N/A	M	9.7	posterior fossa	#N/A	#N/A	#N/A	#N/A	0	116	0	116	EPN_PFA	EPN_PFA_1F	'1	0.001
9829119256_R06C02	GSM2791918	GSE104210	#N/A	IlluminaHumanMethylation450k	#N/A	F	#N/A	posterior fossa	#N/A	#N/A	#N/A	#N/A	#N/A	#N/A	#N/A	#N/A	EPN_PFA	EPN_PFA_1F	'1	0.037
9379082128_R03C01	GSM2791920	GSE104210	#N/A	IlluminaHumanMethylation450k	#N/A	M	9.57	posterior fossa	#N/A	#N/A	#N/A	#N/A	0	101.25	0	101.25	EPN_PFA	EPN_PFA_1F	'1	0.0013
200069280191_R04C01	GSM2791921	GSE104210	#N/A	IlluminaHumanMethylation450k	#N/A	F	4.75	posterior fossa	#N/A	#N/A	#N/A	#N/A	1	40	1	21	EPN_PFA	EPN_PFA_1F	'1	0.0013
9370847115_R04C01	GSM2791922	GSE104210	#N/A	IlluminaHumanMethylation450k	#N/A	F	8.96	posterior fossa	#N/A	#N/A	#N/A	#N/A	#N/A	#N/A	#N/A	#N/A	EPN_PFA	EPN_PFA_1F	'1	0.0011
3999720097_R02C02	GSM2791924	GSE104210	#N/A	IlluminaHumanMethylation450k	#N/A	F	3.9	posterior fossa	#N/A	#N/A	#N/A	#N/A	0	316	0	316	EPN_PFA	EPN_PFA_1F	'1	0.0011
3999688043_R01C02	GSM2791925	GSE104210	#N/A	IlluminaHumanMethylation450k	#N/A	F	#N/A	posterior fossa	#N/A	#N/A	#N/A	#N/A	#N/A	#N/A	#N/A	#N/A	EPN_PFA	EPN_PFA_1F	'1	0.0013
200394970004_R02C01	GSM2791926	GSE104210	#N/A	IlluminaHumanMethylation450k	#N/A	M	#N/A	posterior fossa	#N/A	#N/A	#N/A	#N/A	#N/A	#N/A	#N/A	#N/A	EPN_PFA	EPN_PFA_1F	'1	0.00019
3999834058_R04C02	GSM2791927	GSE104210	#N/A	IlluminaHumanMethylation450k	#N/A	M	7	posterior fossa	#N/A	#N/A	#N/A	#N/A	1	24	1	18	EPN_PFA	EPN_PFA_1F	'0.99	0.00019
3999688043_R04C01	GSM2791928	GSE104210	#N/A	IlluminaHumanMethylation450k	#N/A	F	#N/A	posterior fossa	#N/A	#N/A	#N/A	#N/A	#N/A	#N/A	#N/A	#N/A	EPN_PFA	EPN_PFA_1F	'1	0.0018
3999834025_R03C01	GSM2791929	GSE104210	#N/A	IlluminaHumanMethylation450k	#N/A	F	4	posterior fossa	#N/A	#N/A	#N/A	#N/A	0	54	0	54	EPN_PFA	EPN_PFA_1C	'1	0.00095
3999941106_R05C01	GSM2791932	GSE104210	#N/A	IlluminaHumanMethylation450k	#N/A	M	8.5	posterior fossa	#N/A	#N/A	#N/A	#N/A	0	22	1	19.5	EPN_PFA	EPN_PFA_1C	'1	0.00013
3999720130_R03C02	GSM2791933	GSE104210	#N/A	IlluminaHumanMethylation450k	#N/A	M	12	posterior fossa	#N/A	#N/A	#N/A	#N/A	1	3.1	1	0.8	EPN_PFA	EPN_PFA_1C	'1	0.00016
9370847078_R01C01	GSM2791934	GSE104210	#N/A	IlluminaHumanMethylation450k	#N/A	F	8.46	posterior fossa	#N/A	#N/A	#N/A	#N/A	0	103.06	1	16.58	EPN_PFA	EPN_PFA_1C	'1	0.00072
3999543094_R02C02	GSM2791935	GSE104210	#N/A	IlluminaHumanMethylation450k	#N/A	M	8	posterior fossa	#N/A	#N/A	#N/A	#N/A	1	6	1	1	EPN_PFA	EPN_PFA_1C	'1	0.00026
8942289144_R04C02	GSM2791937	GSE104210	#N/A	IlluminaHumanMethylation450k	#N/A	M	7.09	posterior fossa	#N/A	#N/A	#N/A	#N/A	0	216.84	1	76.15	EPN_PFA	EPN_PFA_1C	'1	0.00014
3999834060_R05C01	GSM2791938	GSE104210	#N/A	IlluminaHumanMethylation450k	#N/A	M	15.5	posterior fossa	#N/A	#N/A	#N/A	#N/A	0	16.8	0	16.8	EPN_PFA	EPN_PFA_1C	'1	0.00016
3999720136_R06C02	GSM2791940	GSE104210	#N/A	IlluminaHumanMethylation450k	#N/A	F	7.2	posterior fossa	#N/A	#N/A	#N/A	#N/A	0	265.7	0	265.7	EPN_PFA	EPN_PFA_1C	'1	0.00077
200069280221_R02C02	GSM2791941	GSE104210	#N/A	IlluminaHumanMethylation450k	#N/A	M	8.42	posterior fossa	#N/A	#N/A	#N/A	#N/A	0	86	0	86	EPN_PFA	EPN_PFA_1C	'0.99	0.00043
9370847130_R01C01	GSM2791942	GSE104210	#N/A	IlluminaHumanMethylation450k	#N/A	M	13.56	posterior fossa	#N/A	#N/A	#N/A	#N/A	0	73.36	0	73.36	EPN_PFA	EPN_PFA_1C	'0.96	0.00013
3999688058_R02C01	GSM2791943	GSE104210	#N/A	IlluminaHumanMethylation450k	#N/A	M	2.6	posterior fossa	#N/A	#N/A	#N/A	#N/A	0	8.19	0	8.19	EPN_PFA	EPN_PFA_1C	'0.99	0.00022
3999720131_R03C02	GSM2791945	GSE104210	#N/A	IlluminaHumanMethylation450k	#N/A	F	1.3	posterior fossa	#N/A	#N/A	#N/A	#N/A	0	22	1	22	EPN_PFA	EPN_PFA_1C	'1	0.00052
200069280207_R01C01	GSM2791946	GSE104210	#N/A	IlluminaHumanMethylation450k	#N/A	F	7.74	posterior fossa	#N/A	#N/A	#N/A	#N/A	1	30	1	18	EPN_PFA	EPN_PFA_1C	'0.99	0.035
9992576055_R02C02	GSM2791947	GSE104210	#N/A	IlluminaHumanMethylation450k	#N/A	F	8.7	posterior fossa	#N/A	#N/A	#N/A	#N/A	0	172.9	0	172.9	EPN_PFA	EPN_PFA_1C	'1	0.0023
3999688006_R06C01	GSM2791948	GSE104210	#N/A	IlluminaHumanMethylation450k	#N/A	M	13	posterior fossa	#N/A	#N/A	#N/A	#N/A	1	60	1	18	EPN_PFA	EPN_PFA_1C	'0.99	0.00013
3999688010_R05C02	GSM2791949	GSE104210	#N/A	IlluminaHumanMethylation450k	#N/A	M	8.79	posterior fossa	#N/A	#N/A	#N/A	#N/A	0	18	1	16	EPN_PFA	EPN_PFA_1C	'1	0.00014
3999720141_R05C02	GSM2791950	GSE104210	#N/A	IlluminaHumanMethylation450k	#N/A	F	52.26	posterior fossa	#N/A	#N/A	#N/A	#N/A	1	203.47	1	203.47	EPN_PFA	EPN_PFA_1C	'1	0.00062
3999720130_R02C02	GSM2791953	GSE104210	#N/A	IlluminaHumanMethylation450k	#N/A	M	4	posterior fossa	#N/A	#N/A	#N/A	#N/A	0	12.3	1	1.2	EPN_PFA	EPN_PFA_1C	'0.99	0.00035
3999688010_R02C01	GSM2791954	GSE104210	#N/A	IlluminaHumanMethylation450k	#N/A	F	5.77	posterior fossa	#N/A	#N/A	#N/A	#N/A	0	65.87	1	16.57	EPN_PFA	EPN_PFA_1C	'1	0.0007
9370847118_R01C01	GSM2791955	GSE104210	#N/A	IlluminaHumanMethylation450k	#N/A	M	11.41	posterior fossa	#N/A	#N/A	#N/A	#N/A	1	64.64	1	31.35	EPN_PFA	EPN_PFA_1C	'0.99	0.00041
3999720136_R01C01	GSM2791956	GSE104210	#N/A	IlluminaHumanMethylation450k	#N/A	F	7.6	posterior fossa	#N/A	#N/A	#N/A	#N/A	1	67	1	47	EPN_PFA	EPN_PFA_1C	'1	0.00049
3999720130_R05C01	GSM2791957	GSE104210	#N/A	IlluminaHumanMethylation450k	#N/A	F	#N/A	posterior fossa	#N/A	#N/A	#N/A	#N/A	#N/A	#N/A	#N/A	#N/A	EPN_PFA	EPN_PFA_1C	'1	0.001
3999688010_R04C02	GSM2791958	GSE104210	#N/A	IlluminaHumanMethylation450k	#N/A	M	7.07	posterior fossa	#N/A	#N/A	#N/A	#N/A	0	18.83	1	14.07	EPN_PFA	EPN_PFA_1C	'1	9.7e-05
3999941135_R01C02	GSM2791960	GSE104210	#N/A	IlluminaHumanMethylation450k	#N/A	M	#N/A	posterior fossa	#N/A	#N/A	#N/A	#N/A	#N/A	#N/A	#N/A	#N/A	EPN_PFA	EPN_PFA_1D	'0.99	9.7e-05
8942289120_R01C01	GSM2791962	GSE104210	#N/A	IlluminaHumanMethylation450k	#N/A	F	0.55	posterior fossa	#N/A	#N/A	#N/A	#N/A	0	300.76	1	15.43	EPN_PFA	EPN_PFA_1D	'0.93	0.0011
3999720141_R03C02	GSM2791963	GSE104210	#N/A	IlluminaHumanMethylation450k	#N/A	M	#N/A	posterior fossa	#N/A	#N/A	#N/A	#N/A	#N/A	#N/A	#N/A	#N/A	EPN_PFA	EPN_PFA_1D	'0.98	0.00016
3999720130_R06C01	GSM2791964	GSE104210	#N/A	IlluminaHumanMethylation450k	#N/A	M	#N/A	posterior fossa	#N/A	#N/A	#N/A	#N/A	#N/A	#N/A	#N/A	#N/A	EPN_PFA	EPN_PFA_1C	'1	0.0014
8942289118_R06C01	GSM2791965	GSE104210	#N/A	IlluminaHumanMethylation450k	#N/A	F	2.72	posterior fossa	#N/A	#N/A	#N/A	#N/A	0	160.62	0	160.62	EPN_PFA	EPN_PFA_1C	'1	0.00078
9996247118_R05C01	GSM2791966	GSE104210	#N/A	IlluminaHumanMethylation450k	#N/A	M	4	posterior fossa	#N/A	#N/A	#N/A	#N/A	1	22.5	1	16.32	EPN_PFA	EPN_PFA_1C	'1	0.00011
3999688006_R01C02	GSM2791967	GSE104210	#N/A	IlluminaHumanMethylation450k	#N/A	F	7	posterior fossa	#N/A	#N/A	#N/A	#N/A	1	32	1	24	EPN_PFA	EPN_PFA_1C	'1	0.00055
3999720131_R04C02	GSM2791968	GSE104210	#N/A	IlluminaHumanMethylation450k	#N/A	M	8.4	posterior fossa	#N/A	#N/A	#N/A	#N/A	0	26	1	7	EPN_PFA	EPN_PFA_1C	'0.99	0.0002
9370847118_R02C01	GSM2791974	GSE104210	#N/A	IlluminaHumanMethylation450k	#N/A	M	7.84	posterior fossa	#N/A	#N/A	#N/A	#N/A	0	256.41	0	256.41	EPN_PFA	EPN_PFA_1C	'1	0.00024
3999688031_R02C01	GSM2791975	GSE104210	#N/A	IlluminaHumanMethylation450k	#N/A	F	7.08	posterior fossa	#N/A	#N/A	#N/A	#N/A	0	10	0	10	EPN_PFA	EPN_PFA_1C	'1	0.00073
3998426088_R02C01	GSM2791977	GSE104210	#N/A	IlluminaHumanMethylation450k	#N/A	M	16.25	posterior fossa	#N/A	#N/A	#N/A	#N/A	0	38	1	37	EPN_PFA	EPN_PFA_1C	'1	0.00083
3999543037_R06C01	GSM2791979	GSE104210	#N/A	IlluminaHumanMethylation450k	#N/A	M	7.72	posterior fossa	#N/A	#N/A	#N/A	#N/A	1	34.8	1	22.3	EPN_PFA	EPN_PFA_1C	'1	0.00021
8942289112_R02C02	GSM2791980	GSE104210	#N/A	IlluminaHumanMethylation450k	#N/A	F	15.95	posterior fossa	#N/A	#N/A	#N/A	#N/A	0	17.37	0	17.37	EPN_PFA	EPN_PFA_1C	'1	0.00068
3999834058_R01C01	GSM2791981	GSE104210	#N/A	IlluminaHumanMethylation450k	#N/A	M	8	posterior fossa	#N/A	#N/A	#N/A	#N/A	1	24	1	4	EPN_PFA	EPN_PFA_1C	'1	0.00034
3999720127_R02C01	GSM2791985	GSE104210	#N/A	IlluminaHumanMethylation450k	#N/A	M	8.02	posterior fossa	#N/A	#N/A	#N/A	#N/A	0	11	0	11	EPN_PFA	EPN_PFA_1C	'1	0.00019
9992576055_R06C02	GSM2791987	GSE104210	#N/A	IlluminaHumanMethylation450k	#N/A	F	#N/A	posterior fossa	#N/A	#N/A	#N/A	#N/A	#N/A	#N/A	#N/A	#N/A	EPN_PFA	EPN_PFA_1C	'1	0.00073
3999720129_R01C02	GSM2791988	GSE104210	#N/A	IlluminaHumanMethylation450k	#N/A	F	4.5	posterior fossa	#N/A	#N/A	#N/A	#N/A	0	42	0	42	EPN_PFA	EPN_PFA_1C	'1	0.00054
200069280191_R03C01	GSM2791992	GSE104210	#N/A	IlluminaHumanMethylation450k	#N/A	F	8.58	posterior fossa	#N/A	#N/A	#N/A	#N/A	1	51	1	44	EPN_PFA	EPN_PFA_1C	'1	0.0013
3999834025_R05C01	GSM2791993	GSE104210	#N/A	IlluminaHumanMethylation450k	#N/A	F	6	posterior fossa	#N/A	#N/A	#N/A	#N/A	1	19	1	6.5	EPN_PFA	EPN_PFA_1C	'1	0.0025
9370847130_R04C01	GSM2791994	GSE104210	#N/A	IlluminaHumanMethylation450k	#N/A	F	11.87	posterior fossa	#N/A	#N/A	#N/A	#N/A	0	133.12	1	86.64	EPN_PFA	EPN_PFA_1C	'1	0.00057
101070190001_R01C02	GSM2791996	GSE104210	#N/A	IlluminaHumanMethylation450k	#N/A	M	2.42	posterior fossa	#N/A	#N/A	#N/A	#N/A	0	65	1	9	EPN_PFA	EPN_PFA_1C	'1	0.0017
3999941135_R06C01	GSM2791998	GSE104210	#N/A	IlluminaHumanMethylation450k	#N/A	F	7	posterior fossa	#N/A	#N/A	#N/A	#N/A	0	82	0	82	EPN_PFA	EPN_PFA_1C	'1	0.0014
3999688031_R01C02	GSM2792001	GSE104210	#N/A	IlluminaHumanMethylation450k	#N/A	F	5.17	posterior fossa	#N/A	#N/A	#N/A	#N/A	0	1	0	1	EPN_PFA	EPN_PFA_1C	'1	0.0011
3999941055_R03C01	GSM2792004	GSE104210	#N/A	IlluminaHumanMethylation450k	#N/A	M	4.4	posterior fossa	#N/A	#N/A	#N/A	#N/A	0	10.3	0	10.3	EPN_PFA	EPN_PFA_1C	'1	0.00016
3999688043_R05C02	GSM2792005	GSE104210	#N/A	IlluminaHumanMethylation450k	#N/A	M	3.4	posterior fossa	#N/A	#N/A	#N/A	#N/A	1	26	1	9.5	EPN_PFA	EPN_PFA_1C	'1	0.0013
9996247119_R01C01	GSM2792007	GSE104210	#N/A	IlluminaHumanMethylation450k	#N/A	F	5.2	posterior fossa	#N/A	#N/A	#N/A	#N/A	0	118.08	1	22.8	EPN_PFA	EPN_PFA_1C	'1	0.00069
10003886043_R01C01	GSM2792008	GSE104210	#N/A	IlluminaHumanMethylation450k	#N/A	F	#N/A	posterior fossa	#N/A	#N/A	#N/A	#N/A	#N/A	#N/A	#N/A	#N/A	EPN_PFA	EPN_PFA_1C	'1	0.00071
3999688047_R01C01	GSM2792009	GSE104210	#N/A	IlluminaHumanMethylation450k	#N/A	M	8	posterior fossa	#N/A	#N/A	#N/A	#N/A	0	36	1	17	EPN_PFA	EPN_PFA_1C	'1	0.0018
3999720127_R06C02	GSM2792010	GSE104210	#N/A	IlluminaHumanMethylation450k	#N/A	F	#N/A	posterior fossa	#N/A	#N/A	#N/A	#N/A	#N/A	#N/A	#N/A	#N/A	EPN_PFA	EPN_PFA_1C	'1	0.00054
3998426084_R05C01	GSM2792011	GSE104210	#N/A	IlluminaHumanMethylation450k	#N/A	M	6.5	posterior fossa	#N/A	#N/A	#N/A	#N/A	1	53	1	47	EPN_PFA	EPN_PFA_1C	'1	0.00088
8622007230_R03C01	GSM2792012	GSE104210	#N/A	IlluminaHumanMethylation450k	#N/A	M	10.12	posterior fossa	#N/A	#N/A	#N/A	#N/A	1	25.76	1	13.88	EPN_PFA	EPN_PFA_1C	'0.84	0.00027
3999876073_R01C02	GSM2792013	GSE104210	#N/A	IlluminaHumanMethylation450k	#N/A	F	#N/A	posterior fossa	#N/A	#N/A	#N/A	#N/A	#N/A	#N/A	#N/A	#N/A	EPN_PFA	EPN_PFA_1C	'0.41	0.00085
3999720131_R02C01	GSM2792016	GSE104210	#N/A	IlluminaHumanMethylation450k	#N/A	F	#N/A	posterior fossa	#N/A	#N/A	#N/A	#N/A	#N/A	#N/A	#N/A	#N/A	EPN_PFA	EPN_PFA_1C	'0.3	0.00067
3999720131_R02C02	GSM2792017	GSE104210	#N/A	IlluminaHumanMethylation450k	#N/A	M	12	posterior fossa	#N/A	#N/A	#N/A	#N/A	1	11.9	1	4	EPN_PFA	EPN_PFA_1D	'0.68	0.00016
3999720131_R03C01	GSM2792018	GSE104210	#N/A	IlluminaHumanMethylation450k	#N/A	F	5	posterior fossa	#N/A	#N/A	#N/A	#N/A	1	4.5	1	2.9	EPN_PFA	EPN_PFA_1B	'0.96	0.00063
3999834025_R03C02	GSM2792019	GSE104210	#N/A	IlluminaHumanMethylation450k	#N/A	F	4.5	posterior fossa	#N/A	#N/A	#N/A	#N/A	0	108	0	108	EPN_PFA	EPN_PFA_1D	'0.97	0.00068
8942289120_R03C01	GSM2792021	GSE104210	#N/A	IlluminaHumanMethylation450k	#N/A	F	5.88	posterior fossa	#N/A	#N/A	#N/A	#N/A	0	85.26	0	85.26	EPN_PFA	EPN_PFA_1B	'1	0.00071
3999688010_R03C01	GSM2792022	GSE104210	#N/A	IlluminaHumanMethylation450k	#N/A	M	2.15	posterior fossa	#N/A	#N/A	#N/A	#N/A	0	92.1	1	20	EPN_PFA	EPN_PFA_1B	'0.94	0.00031
8942289151_R05C01	GSM2792023	GSE104210	#N/A	IlluminaHumanMethylation450k	#N/A	M	8.1	posterior fossa	#N/A	#N/A	#N/A	#N/A	0	200.72	1	20.76	EPN_PFA	EPN_PFA_1B	'0.96	0.00017
3999834060_R06C01	GSM2792024	GSE104210	#N/A	IlluminaHumanMethylation450k	#N/A	F	25	posterior fossa	#N/A	#N/A	#N/A	#N/A	0	192	1	108	EPN_PFA	EPN_PFA_1B	'0.96	0.0013
3999941102_R03C01	GSM2792025	GSE104210	#N/A	IlluminaHumanMethylation450k	#N/A	M	4.25	posterior fossa	#N/A	#N/A	#N/A	#N/A	1	23	1	6	EPN_PFA	EPN_PFA_1B	'0.83	0.00014
9969477085_R02C02	GSM2792026	GSE104210	#N/A	IlluminaHumanMethylation450k	#N/A	M	#N/A	posterior fossa	#N/A	#N/A	#N/A	#N/A	#N/A	#N/A	#N/A	#N/A	EPN_PFA	EPN_PFA_1B	'0.73	0.00043
3999688021_R06C02	GSM2792027	GSE104210	#N/A	IlluminaHumanMethylation450k	#N/A	F	#N/A	posterior fossa	#N/A	#N/A	#N/A	#N/A	#N/A	#N/A	#N/A	#N/A	EPN_PFA	EPN_PFA_1B	'0.97	0.00069
8942289166_R04C02	GSM2792028	GSE104210	#N/A	IlluminaHumanMethylation450k	#N/A	F	5.92	posterior fossa	#N/A	#N/A	#N/A	#N/A	0	148.78	0	148.78	EPN_PFA	EPN_PFA_1B	'0.99	0.0007
3999941055_R03C02	GSM2792029	GSE104210	#N/A	IlluminaHumanMethylation450k	#N/A	F	10	posterior fossa	#N/A	#N/A	#N/A	#N/A	0	98	0	98	EPN_PFA	EPN_PFA_1B	'0.98	0.00057
3999688006_R04C01	GSM2792030	GSE104210	#N/A	IlluminaHumanMethylation450k	#N/A	M	3	posterior fossa	#N/A	#N/A	#N/A	#N/A	0	72	0	72	EPN_PFA	EPN_PFA_1B	'1	0.0062
8622007024_R03C02	GSM2792031	GSE104210	#N/A	IlluminaHumanMethylation450k	#N/A	F	1.3	posterior fossa	#N/A	#N/A	#N/A	#N/A	0	153.39	0	153.39	EPN_PFA	EPN_PFA_1B	'1	0.00084
8622007231_R02C01	GSM2792032	GSE104210	#N/A	IlluminaHumanMethylation450k	#N/A	F	1.67	posterior fossa	#N/A	#N/A	#N/A	#N/A	0	300.49	1	66.58	EPN_PFA	EPN_PFA_1B	'0.96	0.00082
3999720131_R05C02	GSM2792033	GSE104210	#N/A	IlluminaHumanMethylation450k	#N/A	F	#N/A	posterior fossa	#N/A	#N/A	#N/A	#N/A	#N/A	#N/A	#N/A	#N/A	EPN_PFA	EPN_PFA_1B	'1	0.00094
3998426080_R01C02	GSM2792034	GSE104210	#N/A	IlluminaHumanMethylation450k	#N/A	F	2	posterior fossa	#N/A	#N/A	#N/A	#N/A	1	72	1	27	EPN_PFA	EPN_PFA_1B	'1	0.00077
3999720127_R04C02	GSM2792035	GSE104210	#N/A	IlluminaHumanMethylation450k	#N/A	F	2	posterior fossa	#N/A	#N/A	#N/A	#N/A	1	41	1	8	EPN_PFA	EPN_PFA_1B	'1	0.0011
3999688058_R04C02	GSM2792036	GSE104210	#N/A	IlluminaHumanMethylation450k	#N/A	M	2.5	posterior fossa	#N/A	#N/A	#N/A	#N/A	0	39	0	39	EPN_PFA	EPN_PFA_1B	'1	0.00024
3998426084_R04C01	GSM2792037	GSE104210	#N/A	IlluminaHumanMethylation450k	#N/A	M	2.67	posterior fossa	#N/A	#N/A	#N/A	#N/A	0	132	0	132	EPN_PFA	EPN_PFA_1B	'1	0.00062
3999720097_R04C02	GSM2792039	GSE104210	#N/A	IlluminaHumanMethylation450k	#N/A	F	3.2	posterior fossa	#N/A	#N/A	#N/A	#N/A	1	39	1	29	EPN_PFA	EPN_PFA_1B	'1	0.00061
9379082117_R03C01	GSM2792040	GSE104210	#N/A	IlluminaHumanMethylation450k	#N/A	F	1.91	posterior fossa	#N/A	#N/A	#N/A	#N/A	0	150.33	0	150.33	EPN_PFA	EPN_PFA_1B	'1	0.00054
9376538129_R01C02	GSM2792041	GSE104210	#N/A	IlluminaHumanMethylation450k	#N/A	F	2.27	posterior fossa	#N/A	#N/A	#N/A	#N/A	0	147.17	0	147.17	EPN_PFA	EPN_PFA_1B	'1	0.00072
9379082117_R02C02	GSM2792042	GSE104210	#N/A	IlluminaHumanMethylation450k	#N/A	F	2.41	posterior fossa	#N/A	#N/A	#N/A	#N/A	0	132.04	0	132.04	EPN_PFA	EPN_PFA_1B	'1	0.00061
3999720120_R06C01	GSM2792043	GSE104210	#N/A	IlluminaHumanMethylation450k	#N/A	F	2	posterior fossa	#N/A	#N/A	#N/A	#N/A	0	40	1	3	EPN_PFA	EPN_PFA_1B	'1	0.0046
3999941135_R04C01	GSM2792044	GSE104210	#N/A	IlluminaHumanMethylation450k	#N/A	F	1.75	posterior fossa	#N/A	#N/A	#N/A	#N/A	0	94	0	94	EPN_PFA	EPN_PFA_1B	'1	0.00048
9992576130_R02C01	GSM2792045	GSE104210	#N/A	IlluminaHumanMethylation450k	#N/A	M	#N/A	posterior fossa	#N/A	#N/A	#N/A	#N/A	#N/A	#N/A	#N/A	#N/A	EPN_PFA	EPN_PFA_1B	'1	0.00067
3999941102_R02C02	GSM2792050	GSE104210	#N/A	IlluminaHumanMethylation450k	#N/A	F	2.25	posterior fossa	#N/A	#N/A	#N/A	#N/A	0	28.8	0	28.8	EPN_PFA	EPN_PFA_1B	'1	0.00057
200069280234_R05C01	GSM2792051	GSE104210	#N/A	IlluminaHumanMethylation450k	#N/A	F	1.92	posterior fossa	#N/A	#N/A	#N/A	#N/A	0	45	1	19	EPN_PFA	EPN_PFA_1B	'1	0.00065
3999510009_R04C02	GSM2792052	GSE104210	#N/A	IlluminaHumanMethylation450k	#N/A	F	3.49	posterior fossa	#N/A	#N/A	#N/A	#N/A	0	108.4	0	108.4	EPN_PFA	EPN_PFA_1B	'1	0.00065
9992576055_R01C02	GSM2792054	GSE104210	#N/A	IlluminaHumanMethylation450k	#N/A	M	8.59	posterior fossa	#N/A	#N/A	#N/A	#N/A	0	175	0	175	EPN_PFA	EPN_PFA_1B	'1	0.00017
3999688043_R06C02	GSM2792055	GSE104210	#N/A	IlluminaHumanMethylation450k	#N/A	F	#N/A	posterior fossa	#N/A	#N/A	#N/A	#N/A	#N/A	#N/A	#N/A	#N/A	EPN_PFA	EPN_PFA_1B	'0.98	0.0055
9379082115_R04C02	GSM2792056	GSE104210	#N/A	IlluminaHumanMethylation450k	#N/A	M	2.25	posterior fossa	#N/A	#N/A	#N/A	#N/A	0	110.72	0	110.72	EPN_PFA	EPN_PFA_1B	'0.96	0.00033
3998426090_R03C02	GSM2792057	GSE104210	#N/A	IlluminaHumanMethylation450k	#N/A	M	2.75	posterior fossa	#N/A	#N/A	#N/A	#N/A	0	17	0	17	EPN_PFA	EPN_PFA_1B	'0.99	0.00048
9370847087_R03C02	GSM2792058	GSE104210	#N/A	IlluminaHumanMethylation450k	#N/A	M	3.48	posterior fossa	#N/A	#N/A	#N/A	#N/A	0	73.95	0	73.95	EPN_PFA	EPN_PFA_1B	'0.99	0.00015
9379082128_R05C01	GSM2792059	GSE104210	#N/A	IlluminaHumanMethylation450k	#N/A	F	2.25	posterior fossa	#N/A	#N/A	#N/A	#N/A	0	183.12	0	183.12	EPN_PFA	EPN_PFA_1B	'1	0.00044
9376538129_R05C02	GSM2792061	GSE104210	#N/A	IlluminaHumanMethylation450k	#N/A	M	3.61	posterior fossa	#N/A	#N/A	#N/A	#N/A	0	110.66	0	110.66	EPN_PFA	EPN_PFA_1B	'1	0.00019
9379082109_R02C01	GSM2792062	GSE104210	#N/A	IlluminaHumanMethylation450k	#N/A	M	2.28	posterior fossa	#N/A	#N/A	#N/A	#N/A	0	163.91	0	163.91	EPN_PFA	EPN_PFA_1B	'1	0.00029
200069280183_R06C02	GSM2792063	GSE104210	#N/A	IlluminaHumanMethylation450k	#N/A	F	3.83	posterior fossa	#N/A	#N/A	#N/A	#N/A	0	98	1	35	EPN_PFA	EPN_PFA_1B	'1	0.0014
200069280182_R06C02	GSM2792064	GSE104210	#N/A	IlluminaHumanMethylation450k	#N/A	F	2.17	posterior fossa	#N/A	#N/A	#N/A	#N/A	0	127	1	69	EPN_PFA	EPN_PFA_1B	'1	0.0089
3999720097_R03C01	GSM2792067	GSE104210	#N/A	IlluminaHumanMethylation450k	#N/A	F	2.8	posterior fossa	#N/A	#N/A	#N/A	#N/A	0	177	0	177	EPN_PFA	EPN_PFA_1B	'1	0.00048
3999876010_R02C01	GSM2792069	GSE104210	#N/A	IlluminaHumanMethylation450k	#N/A	F	#N/A	posterior fossa	#N/A	#N/A	#N/A	#N/A	#N/A	#N/A	#N/A	#N/A	EPN_PFA	EPN_PFA_1B	'1	0.00068
9829119124_R04C02	GSM2792070	GSE104210	#N/A	IlluminaHumanMethylation450k	#N/A	M	#N/A	posterior fossa	#N/A	#N/A	#N/A	#N/A	#N/A	#N/A	#N/A	#N/A	EPN_PFA	EPN_PFA_1B	'1	0.00018
3999876010_R03C01	GSM2792071	GSE104210	#N/A	IlluminaHumanMethylation450k	#N/A	F	3.7	posterior fossa	#N/A	#N/A	#N/A	#N/A	0	142.5	0	142.5	EPN_PFA	EPN_PFA_1B	'0.99	0.00083
3999876010_R03C02	GSM2792073	GSE104210	#N/A	IlluminaHumanMethylation450k	#N/A	M	3.6	posterior fossa	#N/A	#N/A	#N/A	#N/A	1	21	1	16	EPN_PFA	EPN_PFA_1B	'0.85	0.00057
3999720136_R03C02	GSM2792074	GSE104210	#N/A	IlluminaHumanMethylation450k	#N/A	M	4.5	posterior fossa	#N/A	#N/A	#N/A	#N/A	0	13	0	13	EPN_PFA	EPN_PFA_1B	'1	0.0001
9996247119_R05C02	GSM2792076	GSE104210	#N/A	IlluminaHumanMethylation450k	2	M	3.4	posterior fossa	GTR	Ependymoma II	0	1	0	49.2	0	49.2	EPN_PFA	EPN_PFA_1B	'1	0.0011
3999688006_R02C02	GSM2792077	GSE104210	#N/A	IlluminaHumanMethylation450k	#N/A	F	3	posterior fossa	#N/A	#N/A	#N/A	#N/A	0	48	1	24	EPN_PFA	EPN_PFA_1B	'1	0.00046
3998523017_R03C01	GSM2792079	GSE104210	#N/A	IlluminaHumanMethylation450k	#N/A	M	#N/A	posterior fossa	#N/A	#N/A	#N/A	#N/A	#N/A	#N/A	#N/A	#N/A	EPN_PFA	EPN_PFA_1B	'1	0.00018
3999720130_R02C01	GSM2792080	GSE104210	#N/A	IlluminaHumanMethylation450k	#N/A	F	3	posterior fossa	#N/A	#N/A	#N/A	#N/A	0	21	0	21	EPN_PFA	EPN_PFA_1B	'1	0.0013
3999941135_R03C02	GSM2792081	GSE104210	#N/A	IlluminaHumanMethylation450k	#N/A	F	#N/A	posterior fossa	#N/A	#N/A	#N/A	#N/A	#N/A	#N/A	#N/A	#N/A	EPN_PFA	EPN_PFA_1B	'1	0.00052
3999720131_R05C01	GSM2792083	GSE104210	#N/A	IlluminaHumanMethylation450k	#N/A	M	5	posterior fossa	#N/A	#N/A	#N/A	#N/A	0	4.8	0	4.8	EPN_PFA	EPN_PFA_1B	'1	0.00019
9992576055_R02C01	GSM2792084	GSE104210	#N/A	IlluminaHumanMethylation450k	#N/A	F	4.87	posterior fossa	#N/A	#N/A	#N/A	#N/A	0	3.73	0	3.73	EPN_PFA	EPN_PFA_1B	'1	0.0008
9878827040_R05C02	GSM2792085	GSE104210	#N/A	IlluminaHumanMethylation450k	#N/A	M	0.57	posterior fossa	#N/A	#N/A	#N/A	#N/A	0	26.4	0	26.4	EPN_PFA	EPN_PFA_1B	'1	0.00015
9992576130_R04C02	GSM2792086	GSE104210	#N/A	IlluminaHumanMethylation450k	#N/A	M	#N/A	posterior fossa	#N/A	#N/A	#N/A	#N/A	#N/A	#N/A	#N/A	#N/A	EPN_PFA	EPN_PFA_1B	'1	0.00087
9992576055_R05C01	GSM2792090	GSE104210	#N/A	IlluminaHumanMethylation450k	#N/A	M	3.39	posterior fossa	#N/A	#N/A	#N/A	#N/A	0	89.93	0	89.93	EPN_PFA	EPN_PFA_1B	'1	0.00032
9370847130_R05C02	GSM2792091	GSE104210	#N/A	IlluminaHumanMethylation450k	#N/A	F	3.19	posterior fossa	#N/A	#N/A	#N/A	#N/A	0	183.72	0	183.72	EPN_PFA	EPN_PFA_1B	'0.99	0.00059
9376525068_R04C02	GSM2792092	GSE104210	#N/A	IlluminaHumanMethylation450k	#N/A	M	2.82	posterior fossa	#N/A	#N/A	#N/A	#N/A	0	171.91	0	171.91	EPN_PFA	EPN_PFA_1B	'1	0.0002
9969477063_R01C02	GSM2792093	GSE104210	#N/A	IlluminaHumanMethylation450k	#N/A	M	#N/A	posterior fossa	#N/A	#N/A	#N/A	#N/A	#N/A	#N/A	#N/A	#N/A	EPN_PFA	EPN_PFA_1D	'0.84	0.00064
3999688058_R04C01	GSM2792094	GSE104210	#N/A	IlluminaHumanMethylation450k	#N/A	M	3.3	posterior fossa	#N/A	#N/A	#N/A	#N/A	0	36.68	0	15.4	EPN_PFA	EPN_PFA_1D	'1	0.00019
200069280191_R05C01	GSM2792096	GSE104210	#N/A	IlluminaHumanMethylation450k	#N/A	F	4.83	posterior fossa	#N/A	#N/A	#N/A	#N/A	1	38	1	28	EPN_PFA	EPN_PFA_1B	'0.99	0.00085
3999720026_R01C02	GSM2792098	GSE104210	#N/A	IlluminaHumanMethylation450k	#N/A	F	17.03	posterior fossa	#N/A	#N/A	#N/A	#N/A	0	44	0	44	EPN_PFA	EPN_PFA_1B	'1	0.00058
200069280198_R05C01	GSM2792099	GSE104210	#N/A	IlluminaHumanMethylation450k	#N/A	M	6.08	posterior fossa	#N/A	#N/A	#N/A	#N/A	1	32	1	16	EPN_PFA	EPN_PFA_1B	'0.96	0.00016
3999720085_R01C02	GSM2792100	GSE104210	#N/A	IlluminaHumanMethylation450k	#N/A	F	9.5	posterior fossa	#N/A	#N/A	#N/A	#N/A	0	333	0	333	EPN_PFA	EPN_PFA_1B	'0.99	0.00061
3999720131_R01C01	GSM2792103	GSE104210	#N/A	IlluminaHumanMethylation450k	#N/A	M	3	posterior fossa	#N/A	#N/A	#N/A	#N/A	1	4.2	1	0.6	EPN_PFA	EPN_PFA_1B	'0.95	0.00023
9370847115_R02C01	GSM2792105	GSE104210	#N/A	IlluminaHumanMethylation450k	#N/A	M	2.21	posterior fossa	#N/A	#N/A	#N/A	#N/A	0	66.28	0	66.28	EPN_PFA	EPN_PFA_1B	'0.99	7.4e-05
3999688056_R04C01	GSM2792106	GSE104210	#N/A	IlluminaHumanMethylation450k	#N/A	M	#N/A	posterior fossa	#N/A	#N/A	#N/A	#N/A	#N/A	#N/A	#N/A	#N/A	EPN_PFA	EPN_PFA_1B	'1	0.00024
9996247118_R06C02	GSM2792107	GSE104210	#N/A	IlluminaHumanMethylation450k	#N/A	F	2.83	posterior fossa	#N/A	#N/A	#N/A	#N/A	0	7	0	7	EPN_PFA	EPN_PFA_1B	'0.95	0.00065
9996247118_R04C02	GSM2792109	GSE104210	#N/A	IlluminaHumanMethylation450k	#N/A	F	2	posterior fossa	#N/A	#N/A	#N/A	#N/A	0	63	0	63	EPN_PFA	EPN_PFA_1B	'1	0.00059
3999720122_R04C02	GSM2792110	GSE104210	#N/A	IlluminaHumanMethylation450k	#N/A	M	54.19	posterior fossa	#N/A	#N/A	#N/A	#N/A	0	218.01	0	218.01	EPN_PFA	EPN_PFA_1B	'0.7	9.1e-05
3999688047_R03C01	GSM2792113	GSE104210	#N/A	IlluminaHumanMethylation450k	#N/A	M	#N/A	posterior fossa	#N/A	#N/A	#N/A	#N/A	#N/A	#N/A	#N/A	#N/A	EPN_PFA	EPN_PFA_1D	'1	0.00037
3999688056_R03C01	GSM2792114	GSE104210	#N/A	IlluminaHumanMethylation450k	#N/A	M	#N/A	posterior fossa	#N/A	#N/A	#N/A	#N/A	#N/A	#N/A	#N/A	#N/A	EPN_PFA	EPN_PFA_1D	'0.91	0.00037
3999834058_R04C01	GSM2792115	GSE104210	#N/A	IlluminaHumanMethylation450k	#N/A	M	6.5	posterior fossa	#N/A	#N/A	#N/A	#N/A	0	52	1	37	EPN_PFA	EPN_PFA_1D	'0.76	0.00017
200397860074_R03C01	GSM2792116	GSE104210	#N/A	IlluminaHumanMethylation450k	#N/A	F	#N/A	posterior fossa	#N/A	#N/A	#N/A	#N/A	#N/A	#N/A	#N/A	#N/A	EPN_PFA	EPN_PFA_1A	'0.72	0.00066
3999834014_R05C01	GSM2792118	GSE104210	#N/A	IlluminaHumanMethylation450k	#N/A	M	3.2	posterior fossa	#N/A	#N/A	#N/A	#N/A	0	6.8	1	3	EPN_PFA	EPN_PFA_1A	'0.88	0.00046
3999720131_R01C02	GSM2792120	GSE104210	#N/A	IlluminaHumanMethylation450k	#N/A	F	6	posterior fossa	#N/A	#N/A	#N/A	#N/A	0	8.2	1	4.1	EPN_PFA	EPN_PFA_1A	'0.97	0.00051
9996247118_R03C01	GSM2792121	GSE104210	#N/A	IlluminaHumanMethylation450k	#N/A	M	8.8	posterior fossa	#N/A	#N/A	#N/A	#N/A	1	17.16	1	12.9	EPN_PFA	EPN_PFA_1D	'0.97	0.0001
3999941106_R01C01	GSM2792122	GSE104210	#N/A	IlluminaHumanMethylation450k	#N/A	F	#N/A	posterior fossa	#N/A	#N/A	#N/A	#N/A	#N/A	#N/A	#N/A	#N/A	EPN_PFA	EPN_PFA_1D	'0.98	0.00062
8622007230_R04C02	GSM2792124	GSE104210	#N/A	IlluminaHumanMethylation450k	#N/A	M	3.92	posterior fossa	#N/A	#N/A	#N/A	#N/A	1	85.53	1	32.7	EPN_PFA	EPN_PFA_1D	'0.98	0.00021
3999941055_R06C02	GSM2792125	GSE104210	#N/A	IlluminaHumanMethylation450k	#N/A	M	#N/A	posterior fossa	#N/A	#N/A	#N/A	#N/A	#N/A	#N/A	#N/A	#N/A	EPN_PFA	EPN_PFA_1D	'0.99	0.00067
9996247119_R02C01	GSM2792127	GSE104210	#N/A	IlluminaHumanMethylation450k	#N/A	M	#N/A	posterior fossa	#N/A	#N/A	#N/A	#N/A	#N/A	#N/A	#N/A	#N/A	EPN_PFA	EPN_PFA_1D	'0.97	9.5e-05
3999688006_R06C02	GSM2792128	GSE104210	#N/A	IlluminaHumanMethylation450k	#N/A	F	#N/A	posterior fossa	#N/A	#N/A	#N/A	#N/A	#N/A	#N/A	#N/A	#N/A	EPN_PFA	EPN_PFA_1D	'0.98	0.00038
9376525074_R02C01	GSM2792129	GSE104210	#N/A	IlluminaHumanMethylation450k	#N/A	M	9.55	posterior fossa	#N/A	#N/A	#N/A	#N/A	1	26.09	1	14.8	EPN_PFA	EPN_PFA_1D	'1	0.00019
9370847048_R06C01	GSM2792130	GSE104210	#N/A	IlluminaHumanMethylation450k	#N/A	F	6.5	posterior fossa	#N/A	#N/A	#N/A	#N/A	0	65.56	0	65.56	EPN_PFA	EPN_PFA_1D	'1	0.0008
3999688043_R02C01	GSM2792131	GSE104210	#N/A	IlluminaHumanMethylation450k	#N/A	M	#N/A	posterior fossa	#N/A	#N/A	#N/A	#N/A	#N/A	#N/A	#N/A	#N/A	EPN_PFA	EPN_PFA_1D	'0.99	0.0027
3999720122_R05C02	GSM2792133	GSE104210	#N/A	IlluminaHumanMethylation450k	#N/A	F	#N/A	posterior fossa	#N/A	#N/A	#N/A	#N/A	#N/A	#N/A	#N/A	#N/A	EPN_PFA	EPN_PFA_1D	'1	0.00057
3999720086_R06C02	GSM2792134	GSE104210	#N/A	IlluminaHumanMethylation450k	#N/A	F	#N/A	posterior fossa	#N/A	#N/A	#N/A	#N/A	#N/A	#N/A	#N/A	#N/A	EPN_PFA	EPN_PFA_1D	'0.99	0.00099
8622007024_R03C01	GSM2792135	GSE104210	#N/A	IlluminaHumanMethylation450k	#N/A	M	2.01	posterior fossa	#N/A	#N/A	#N/A	#N/A	1	29.18	1	5.1	EPN_PFA	EPN_PFA_1D	'0.98	0.0002
3999688010_R06C02	GSM2792139	GSE104210	#N/A	IlluminaHumanMethylation450k	#N/A	M	#N/A	posterior fossa	#N/A	#N/A	#N/A	#N/A	#N/A	#N/A	#N/A	#N/A	EPN_PFA	EPN_PFA_1D	'1	0.00011
8622007252_R06C01	GSM2792140	GSE104210	#N/A	IlluminaHumanMethylation450k	#N/A	M	3.28	posterior fossa	#N/A	#N/A	#N/A	#N/A	1	29.51	1	9.8	EPN_PFA	EPN_PFA_1D	'1	0.00019
9992576130_R03C01	GSM2792141	GSE104210	#N/A	IlluminaHumanMethylation450k	#N/A	F	#N/A	posterior fossa	#N/A	#N/A	#N/A	#N/A	#N/A	#N/A	#N/A	#N/A	EPN_PFA	EPN_PFA_1D	'1	0.00091
3998909025_R02C02	GSM2792143	GSE104210	#N/A	IlluminaHumanMethylation450k	#N/A	F	#N/A	posterior fossa	#N/A	#N/A	#N/A	#N/A	#N/A	#N/A	#N/A	#N/A	EPN_PFA	EPN_PFA_1D	'1	0.00085
3999720086_R05C01	GSM2792146	GSE104210	#N/A	IlluminaHumanMethylation450k	#N/A	M	2.7	posterior fossa	#N/A	#N/A	#N/A	#N/A	1	108.1	1	24.3	EPN_PFA	EPN_PFA_1D	'0.94	0.0003
3999875132_R02C02	GSM2792147	GSE104210	#N/A	IlluminaHumanMethylation450k	#N/A	F	3.3	posterior fossa	#N/A	#N/A	#N/A	#N/A	1	85.33	1	78.03	EPN_PFA	EPN_PFA_1D	'0.99	0.0022
3999688058_R01C02	GSM2792148	GSE104210	#N/A	IlluminaHumanMethylation450k	#N/A	M	#N/A	posterior fossa	#N/A	#N/A	#N/A	#N/A	#N/A	#N/A	#N/A	#N/A	EPN_PFA	EPN_PFA_1E	'0.75	0.00051
9370847087_R01C01	GSM2792149	GSE104210	#N/A	IlluminaHumanMethylation450k	#N/A	F	1.87	posterior fossa	#N/A	#N/A	#N/A	#N/A	0	73.85	0	73.85	EPN_PFA	EPN_PFA_1D	'0.99	0.00067
3999688047_R04C02	GSM2792150	GSE104210	#N/A	IlluminaHumanMethylation450k	#N/A	M	1.9	posterior fossa	#N/A	#N/A	#N/A	#N/A	0	107.14	1	38.9	EPN_PFA	EPN_PFA_1D	'1	0.00032
200069280220_R02C02	GSM2792151	GSE104210	#N/A	IlluminaHumanMethylation450k	#N/A	M	3	posterior fossa	#N/A	#N/A	#N/A	#N/A	0	21	0	21	EPN_PFA	EPN_PFA_1D	'0.88	0.00066
3999688047_R03C02	GSM2792152	GSE104210	#N/A	IlluminaHumanMethylation450k	#N/A	F	7.5	posterior fossa	#N/A	#N/A	#N/A	#N/A	0	109.47	0	85.2	EPN_PFA	EPN_PFA_1D	'0.86	0.00063
9376538129_R04C01	GSM2792154	GSE104210	#N/A	IlluminaHumanMethylation450k	#N/A	F	2.49	posterior fossa	#N/A	#N/A	#N/A	#N/A	0	96.22	0	96.22	EPN_PFA	EPN_PFA_1D	'0.99	0.00053
9376537134_R01C01	GSM2792155	GSE104210	#N/A	IlluminaHumanMethylation450k	#N/A	F	3.03	posterior fossa	#N/A	#N/A	#N/A	#N/A	0	62.53	0	62.53	EPN_PFA	EPN_PFA_1D	'1	0.00082
9370847048_R03C02	GSM2792156	GSE104210	#N/A	IlluminaHumanMethylation450k	#N/A	F	4.31	posterior fossa	#N/A	#N/A	#N/A	#N/A	1	36.18	1	17.53	EPN_PFA	EPN_PFA_1D	'1	0.00047
101070190001_R02C01	GSM2792158	GSE104210	#N/A	IlluminaHumanMethylation450k	#N/A	M	2.75	posterior fossa	#N/A	#N/A	#N/A	#N/A	0	153	0	153	EPN_PFA	EPN_PFA_1D	'1	0.00071
200069280182_R04C02	GSM2792160	GSE104210	#N/A	IlluminaHumanMethylation450k	#N/A	M	2.33	posterior fossa	#N/A	#N/A	#N/A	#N/A	1	39	1	19	EPN_PFA	EPN_PFA_1D	'0.96	0.00075
8942289112_R03C01	GSM2792161	GSE104210	#N/A	IlluminaHumanMethylation450k	#N/A	M	2.51	posterior fossa	#N/A	#N/A	#N/A	#N/A	0	161.38	1	62.63	EPN_PFA	EPN_PFA_1D	'1	0.00023
8942289144_R05C02	GSM2792162	GSE104210	#N/A	IlluminaHumanMethylation450k	#N/A	F	2.19	posterior fossa	#N/A	#N/A	#N/A	#N/A	0	32.93	0	32.93	EPN_PFA	EPN_PFA_1D	'1	0.00078
3999941135_R03C01	GSM2792163	GSE104210	#N/A	IlluminaHumanMethylation450k	#N/A	F	#N/A	posterior fossa	#N/A	#N/A	#N/A	#N/A	#N/A	#N/A	#N/A	#N/A	EPN_PFA	EPN_PFA_1D	'1	0.0005
9376525068_R02C01	GSM2792164	GSE104210	#N/A	IlluminaHumanMethylation450k	#N/A	F	2.01	posterior fossa	#N/A	#N/A	#N/A	#N/A	0	141.05	0	141.05	EPN_PFA	EPN_PFA_1D	'1	0.00063
9376537134_R06C01	GSM2792165	GSE104210	#N/A	IlluminaHumanMethylation450k	#N/A	M	1.3	posterior fossa	#N/A	#N/A	#N/A	#N/A	0	132.4	1	45.26	EPN_PFA	EPN_PFA_1A	'0.88	0.00015
9370847048_R01C01	GSM2792166	GSE104210	#N/A	IlluminaHumanMethylation450k	#N/A	M	0.84	posterior fossa	#N/A	#N/A	#N/A	#N/A	1	34.47	1	28.26	EPN_PFA	EPN_PFA_1E	'0.89	9.5e-05
3999834025_R06C01	GSM2792167	GSE104210	#N/A	IlluminaHumanMethylation450k	#N/A	F	1.75	posterior fossa	#N/A	#N/A	#N/A	#N/A	0	22	0	22	EPN_PFA	EPN_PFA_1A	'0.91	0.016
9878827054_R02C01	GSM2792168	GSE104210	#N/A	IlluminaHumanMethylation450k	#N/A	F	2.17	posterior fossa	#N/A	#N/A	#N/A	#N/A	0	14	0	14	EPN_PFA	EPN_PFA_1A	'0.82	0.0022
9878827040_R04C02	GSM2792169	GSE104210	#N/A	IlluminaHumanMethylation450k	#N/A	M	0.41	posterior fossa	#N/A	#N/A	#N/A	#N/A	0	35	1	16	EPN_PFA	EPN_PFA_1A	'1	9.5e-05
3999875132_R03C02	GSM2792171	GSE104210	#N/A	IlluminaHumanMethylation450k	#N/A	F	1.97	posterior fossa	#N/A	#N/A	#N/A	#N/A	0	199.63	1	12.13	EPN_PFA	EPN_PFA_1A	'0.97	0.0021
200069280207_R04C02	GSM2792172	GSE104210	#N/A	IlluminaHumanMethylation450k	#N/A	F	2.08	posterior fossa	#N/A	#N/A	#N/A	#N/A	0	16	0	16	EPN_PFA	EPN_PFA_1A	'0.98	0.00061
200078650079_R04C01	GSM2792173	GSE104210	#N/A	IlluminaHumanMethylation450k	#N/A	F	1.75	posterior fossa	#N/A	#N/A	#N/A	#N/A	0	97	0	97	EPN_PFA	EPN_PFA_1A	'0.95	0.00059
3999510009_R05C01	GSM2792174	GSE104210	#N/A	IlluminaHumanMethylation450k	#N/A	F	2.92	posterior fossa	#N/A	#N/A	#N/A	#N/A	1	190.1	1	101.4	EPN_PFA	EPN_PFA_1B	'0.92	0.00059
3999941135_R01C01	GSM2792175	GSE104210	#N/A	IlluminaHumanMethylation450k	#N/A	M	2.4	posterior fossa	#N/A	#N/A	#N/A	#N/A	0	105	0	105	EPN_PFA	EPN_PFA_1A	'0.96	0.00017
9379082109_R05C01	GSM2792176	GSE104210	#N/A	IlluminaHumanMethylation450k	#N/A	F	1.69	posterior fossa	#N/A	#N/A	#N/A	#N/A	0	140.59	0	140.59	EPN_PFA	EPN_PFA_1A	'0.96	0.00063
3999720129_R06C01	GSM2792178	GSE104210	#N/A	IlluminaHumanMethylation450k	#N/A	M	2.17	posterior fossa	#N/A	#N/A	#N/A	#N/A	0	43	1	41	EPN_PFA	EPN_PFA_1A	'0.99	9.3e-05
3999688010_R04C01	GSM2792179	GSE104210	#N/A	IlluminaHumanMethylation450k	#N/A	F	2	posterior fossa	#N/A	#N/A	#N/A	#N/A	0	43.87	0	43.87	EPN_PFA	EPN_PFA_1A	'0.83	0.00041
9370847048_R05C02	GSM2792180	GSE104210	#N/A	IlluminaHumanMethylation450k	#N/A	M	1.7	posterior fossa	#N/A	#N/A	#N/A	#N/A	1	72.43	1	21.55	EPN_PFA	EPN_PFA_1A	'1	0.00055
3999688031_R02C02	GSM2792181	GSE104210	#N/A	IlluminaHumanMethylation450k	#N/A	F	#N/A	posterior fossa	#N/A	#N/A	#N/A	#N/A	#N/A	#N/A	#N/A	#N/A	EPN_PFA	EPN_PFA_1A	'0.99	0.00077
3999720131_R04C01	GSM2792182	GSE104210	#N/A	IlluminaHumanMethylation450k	#N/A	F	1	posterior fossa	#N/A	#N/A	#N/A	#N/A	1	2.3	1	1.6	EPN_PFA	EPN_PFA_1A	'0.71	0.00067
9878827040_R02C01	GSM2792184	GSE104210	#N/A	IlluminaHumanMethylation450k	#N/A	F	#N/A	posterior fossa	#N/A	#N/A	#N/A	#N/A	#N/A	#N/A	#N/A	#N/A	EPN_PFA	EPN_PFA_1E	'0.8	0.00039
8622007242_R06C01	GSM2792185	GSE104210	#N/A	IlluminaHumanMethylation450k	#N/A	M	0.94	posterior fossa	#N/A	#N/A	#N/A	#N/A	0	148.75	0	148.75	EPN_PFA	EPN_PFA_1A	'1	0.00021
3999720130_R01C02	GSM2792186	GSE104210	#N/A	IlluminaHumanMethylation450k	#N/A	M	1	posterior fossa	#N/A	#N/A	#N/A	#N/A	1	6.3	1	2.2	EPN_PFA	EPN_PFA_1A	'0.99	0.00014
3999688006_R05C01	GSM2792188	GSE104210	#N/A	IlluminaHumanMethylation450k	#N/A	M	1	posterior fossa	#N/A	#N/A	#N/A	#N/A	0	66	1	66	EPN_PFA	EPN_PFA_1A	'0.95	9.7e-05
3999688010_R06C01	GSM2792189	GSE104210	#N/A	IlluminaHumanMethylation450k	#N/A	M	#N/A	posterior fossa	#N/A	#N/A	#N/A	#N/A	#N/A	#N/A	#N/A	#N/A	EPN_PFA	EPN_PFA_1A	'0.97	0.00016
3999941102_R04C01	GSM2792190	GSE104210	#N/A	IlluminaHumanMethylation450k	#N/A	F	1.74	posterior fossa	#N/A	#N/A	#N/A	#N/A	0	0	0	0	EPN_PFA	EPN_PFA_1A	'0.59	0.00057
3999720097_R06C02	GSM2792191	GSE104210	#N/A	IlluminaHumanMethylation450k	#N/A	F	2.4	posterior fossa	#N/A	#N/A	#N/A	#N/A	0	139	0	139	EPN_PFA	EPN_PFA_1A	'0.99	0.00055
9996247119_R02C02	GSM2792193	GSE104210	#N/A	IlluminaHumanMethylation450k	#N/A	M	1.4	posterior fossa	#N/A	#N/A	#N/A	#N/A	1	1.2	1	1.2	EPN_PFA	EPN_PFA_1A	'0.95	0.0003
3999834058_R03C02	GSM2792194	GSE104210	#N/A	IlluminaHumanMethylation450k	#N/A	F	1.5	posterior fossa	#N/A	#N/A	#N/A	#N/A	1	8	1	8	EPN_PFA	EPN_PFA_1A	'1	0.0005
3999720127_R01C01	GSM2792195	GSE104210	#N/A	IlluminaHumanMethylation450k	#N/A	M	1.04	posterior fossa	#N/A	#N/A	#N/A	#N/A	0	5	0	5	EPN_PFA	EPN_PFA_1A	'1	0.00014
3999834025_R01C01	GSM2792196	GSE104210	#N/A	IlluminaHumanMethylation450k	#N/A	M	1.83	posterior fossa	#N/A	#N/A	#N/A	#N/A	1	77	1	55	EPN_PFA	EPN_PFA_1A	'0.52	0.0002
9376537134_R05C01	GSM2792198	GSE104210	#N/A	IlluminaHumanMethylation450k	#N/A	M	2.15	posterior fossa	#N/A	#N/A	#N/A	#N/A	0	133.32	0	133.32	EPN_PFA	EPN_PFA_1A	'0.98	0.00019
9379082117_R01C01	GSM2792201	GSE104210	#N/A	IlluminaHumanMethylation450k	#N/A	F	2.18	posterior fossa	#N/A	#N/A	#N/A	#N/A	0	175.66	0	175.66	EPN_PFA	EPN_PFA_1A	'1	0.0007
9992576130_R03C02	GSM2792203	GSE104210	#N/A	IlluminaHumanMethylation450k	#N/A	M	#N/A	posterior fossa	#N/A	#N/A	#N/A	#N/A	#N/A	#N/A	#N/A	#N/A	EPN_PFA	EPN_PFA_1A	'0.99	0.00087
3999720130_R03C01	GSM2792204	GSE104210	#N/A	IlluminaHumanMethylation450k	#N/A	M	#N/A	posterior fossa	#N/A	#N/A	#N/A	#N/A	#N/A	#N/A	#N/A	#N/A	EPN_PFA	EPN_PFA_1A	'1	0.0001
3999688021_R01C01	GSM2792205	GSE104210	#N/A	IlluminaHumanMethylation450k	#N/A	M	1.17	posterior fossa	#N/A	#N/A	#N/A	#N/A	0	8	0	8	EPN_PFA	EPN_PFA_1A	'1	0.00019
3999688056_R06C02	GSM2792206	GSE104210	#N/A	IlluminaHumanMethylation450k	#N/A	F	#N/A	posterior fossa	#N/A	#N/A	#N/A	#N/A	#N/A	#N/A	#N/A	#N/A	EPN_PFA	EPN_PFA_1A	'0.68	0.00072
3998426076_R04C02	GSM2792207	GSE104210	#N/A	IlluminaHumanMethylation450k	#N/A	F	3.33	posterior fossa	#N/A	#N/A	#N/A	#N/A	0	153	0	153	EPN_PFA	EPN_PFA_1A	'0.99	0.0024
3999941102_R01C01	GSM2792208	GSE104210	#N/A	IlluminaHumanMethylation450k	#N/A	F	#N/A	posterior fossa	#N/A	#N/A	#N/A	#N/A	#N/A	#N/A	#N/A	#N/A	EPN_PFA	EPN_PFA_1A	'1	0.0006
3999720086_R03C01	GSM2792209	GSE104210	#N/A	IlluminaHumanMethylation450k	#N/A	M	1.4	posterior fossa	#N/A	#N/A	#N/A	#N/A	0	107.9	1	24.4	EPN_PFA	EPN_PFA_1A	'1	0.00025
9878827054_R03C01	GSM2792210	GSE104210	#N/A	IlluminaHumanMethylation450k	#N/A	M	0.5	posterior fossa	#N/A	#N/A	#N/A	#N/A	1	49	1	26	EPN_PFA	EPN_PFA_1A	'0.99	0.0027
3999720085_R02C01	GSM2792211	GSE104210	#N/A	IlluminaHumanMethylation450k	#N/A	M	0.6	posterior fossa	#N/A	#N/A	#N/A	#N/A	1	28	1	12	EPN_PFA	EPN_PFA_1A	'1	0.00021
9379082117_R04C02	GSM2792212	GSE104210	#N/A	IlluminaHumanMethylation450k	#N/A	M	1.01	posterior fossa	#N/A	#N/A	#N/A	#N/A	1	109.28	1	100.43	EPN_PFA	EPN_PFA_1A	'1	0.00027
9376525068_R05C02	GSM2792213	GSE104210	#N/A	IlluminaHumanMethylation450k	#N/A	M	0.93	posterior fossa	#N/A	#N/A	#N/A	#N/A	1	44.87	1	21.12	EPN_PFA	EPN_PFA_1A	'1	0.00017
3999688031_R03C02	GSM2792214	GSE104210	#N/A	IlluminaHumanMethylation450k	#N/A	F	1.17	posterior fossa	#N/A	#N/A	#N/A	#N/A	0	63	0	63	EPN_PFA	EPN_PFA_1A	'0.99	0.001
9370847104_R02C01	GSM2792216	GSE104210	#N/A	IlluminaHumanMethylation450k	#N/A	M	0.83	posterior fossa	#N/A	#N/A	#N/A	#N/A	0	64.51	0	64.51	EPN_PFA	EPN_PFA_1A	'1	0.00019
3999720136_R02C02	GSM2792217	GSE104210	#N/A	IlluminaHumanMethylation450k	#N/A	F	1.9	posterior fossa	#N/A	#N/A	#N/A	#N/A	0	18	0	18	EPN_PFA	EPN_PFA_1A	'1	0.00042
200069280196_R01C01	GSM2792218	GSE104210	#N/A	IlluminaHumanMethylation450k	#N/A	M	1.42	posterior fossa	#N/A	#N/A	#N/A	#N/A	1	7	1	5	EPN_PFA	EPN_PFA_1A	'1	0.00036
3999688031_R05C01	GSM2792219	GSE104210	#N/A	IlluminaHumanMethylation450k	#N/A	M	1	posterior fossa	#N/A	#N/A	#N/A	#N/A	0	6	0	6	EPN_PFA	EPN_PFA_1A	'0.99	0.00015
3999688031_R04C01	GSM2792220	GSE104210	#N/A	IlluminaHumanMethylation450k	#N/A	F	1.33	posterior fossa	#N/A	#N/A	#N/A	#N/A	0	6	0	6	EPN_PFA	EPN_PFA_1A	'1	0.00062
3999688006_R03C02	GSM2792223	GSE104210	#N/A	IlluminaHumanMethylation450k	#N/A	M	1.17	posterior fossa	#N/A	#N/A	#N/A	#N/A	0	27	0	27	EPN_PFA	EPN_PFA_1A	'1	0.00011
8942289151_R04C02	GSM2792224	GSE104210	#N/A	IlluminaHumanMethylation450k	#N/A	F	0.68	posterior fossa	#N/A	#N/A	#N/A	#N/A	1	5.39	1	5.39	EPN_PFA	EPN_PFA_1A	'0.98	0.00073
3998426081_R06C01	GSM2792225	GSE104210	#N/A	IlluminaHumanMethylation450k	#N/A	M	1.92	posterior fossa	#N/A	#N/A	#N/A	#N/A	0	170	1	30	EPN_PFA	EPN_PFA_1A	'0.93	0.00078
3999688006_R04C02	GSM2792226	GSE104210	#N/A	IlluminaHumanMethylation450k	#N/A	F	#N/A	posterior fossa	#N/A	#N/A	#N/A	#N/A	#N/A	#N/A	#N/A	#N/A	EPN_PFA	EPN_PFA_1A	'0.23	0.00057
3999720085_R06C01	GSM2792227	GSE104210	#N/A	IlluminaHumanMethylation450k	#N/A	M	#N/A	posterior fossa	#N/A	#N/A	#N/A	#N/A	#N/A	#N/A	#N/A	#N/A	EPN_PFA	EPN_PFA_1F	'0.2	0.0017
3998426090_R05C02	GSM2792228	GSE104210	#N/A	IlluminaHumanMethylation450k	#N/A	F	2	posterior fossa	#N/A	#N/A	#N/A	#N/A	0	182	0	182	EPN_PFA	EPN_PFA_1A	'0.94	0.003
9370847115_R06C01	GSM2792230	GSE104210	#N/A	IlluminaHumanMethylation450k	#N/A	F	1.35	posterior fossa	#N/A	#N/A	#N/A	#N/A	0	273.85	1	8.42	EPN_PFA	EPN_PFA_1A	'0.99	0.00068
3999834058_R05C02	GSM2792232	GSE104210	#N/A	IlluminaHumanMethylation450k	#N/A	M	#N/A	posterior fossa	#N/A	#N/A	#N/A	#N/A	#N/A	#N/A	#N/A	#N/A	EPN_PFA	EPN_PFA_1A	'0.89	0.00015
9379082109_R03C01	GSM2792236	GSE104210	#N/A	IlluminaHumanMethylation450k	#N/A	F	1.17	posterior fossa	#N/A	#N/A	#N/A	#N/A	0	147.01	0	147.01	EPN_PFA	EPN_PFA_1A	'0.96	0.0015
9379082109_R05C02	GSM2792237	GSE104210	#N/A	IlluminaHumanMethylation450k	#N/A	F	1.56	posterior fossa	#N/A	#N/A	#N/A	#N/A	0	146.68	0	146.68	EPN_PFA	EPN_PFA_1A	'0.76	0.024
3999720097_R04C01	GSM2792238	GSE104210	#N/A	IlluminaHumanMethylation450k	#N/A	M	2.3	posterior fossa	#N/A	#N/A	#N/A	#N/A	1	200	1	4	EPN_PFA	EPN_PFA_1A	'1	0.00015
9376538129_R01C01	GSM2792239	GSE104210	#N/A	IlluminaHumanMethylation450k	#N/A	F	1.86	posterior fossa	#N/A	#N/A	#N/A	#N/A	1	140.76	1	140.76	EPN_PFA	EPN_PFA_1A	'0.98	0.00058
9370847130_R03C01	GSM2792240	GSE104210	#N/A	IlluminaHumanMethylation450k	#N/A	M	1.77	posterior fossa	#N/A	#N/A	#N/A	#N/A	1	64.11	1	52.83	EPN_PFA	EPN_PFA_1A	'1	0.00038
3998426080_R03C01	GSM2792241	GSE104210	#N/A	IlluminaHumanMethylation450k	#N/A	F	2	posterior fossa	#N/A	#N/A	#N/A	#N/A	1	114	1	105	EPN_PFA	EPN_PFA_1A	'0.92	0.00083
3998426081_R06C02	GSM2792242	GSE104210	#N/A	IlluminaHumanMethylation450k	#N/A	M	1.92	posterior fossa	#N/A	#N/A	#N/A	#N/A	1	92	1	17	EPN_PFA	EPN_PFA_1A	'0.79	0.00045
3999834058_R05C01	GSM2792243	GSE104210	#N/A	IlluminaHumanMethylation450k	#N/A	F	1.5	posterior fossa	#N/A	#N/A	#N/A	#N/A	0	57	1	23	EPN_PFA	EPN_PFA_1A	'0.95	0.0011
9370847087_R03C01	GSM2792244	GSE104210	#N/A	IlluminaHumanMethylation450k	#N/A	M	1.16	posterior fossa	#N/A	#N/A	#N/A	#N/A	1	58.22	1	19.11	EPN_PFA	EPN_PFA_1A	'1	0.00042
3999688047_R06C01	GSM2792245	GSE104210	#N/A	IlluminaHumanMethylation450k	#N/A	F	3	posterior fossa	#N/A	#N/A	#N/A	#N/A	0	125.99	0	99.2	EPN_PFA	EPN_PFA_1A	'0.99	0.00053
9376525068_R05C01	GSM2792247	GSE104210	#N/A	IlluminaHumanMethylation450k	#N/A	F	1.4	posterior fossa	#N/A	#N/A	#N/A	#N/A	0	105.2	1	24.64	EPN_PFA	EPN_PFA_1A	'1	0.00029
9376537134_R03C02	GSM2792248	GSE104210	#N/A	IlluminaHumanMethylation450k	#N/A	M	1.72	posterior fossa	#N/A	#N/A	#N/A	#N/A	0	187.83	0	187.83	EPN_PFA	EPN_PFA_1A	'1	0.00036
3999720086_R02C02	GSM2792249	GSE104210	#N/A	IlluminaHumanMethylation450k	#N/A	M	1.45	posterior fossa	#N/A	#N/A	#N/A	#N/A	0	5	0	5	EPN_PFA	EPN_PFA_1A	'0.98	0.00015
3999720086_R01C02	GSM2792250	GSE104210	#N/A	IlluminaHumanMethylation450k	#N/A	M	1.68	posterior fossa	#N/A	#N/A	#N/A	#N/A	0	7	0	7	EPN_PFA	EPN_PFA_1A	'1	0.00017
3999543094_R01C01	GSM2792251	GSE104210	#N/A	IlluminaHumanMethylation450k	#N/A	M	2	posterior fossa	#N/A	#N/A	#N/A	#N/A	1	5	1	3	EPN_PFA	EPN_PFA_1A	'0.99	0.00026
3998426088_R06C02	GSM2792252	GSE104210	#N/A	IlluminaHumanMethylation450k	#N/A	M	2.08	posterior fossa	#N/A	#N/A	#N/A	#N/A	0	114	1	17	EPN_PFA	EPN_PFA_1A	'0.95	0.00042
3998426090_R02C01	GSM2792253	GSE104210	#N/A	IlluminaHumanMethylation450k	#N/A	M	1.83	posterior fossa	#N/A	#N/A	#N/A	#N/A	0	132	1	32	EPN_PFA	EPN_PFA_1A	'0.59	0.00079
3999688043_R01C01	GSM2792254	GSE104210	#N/A	IlluminaHumanMethylation450k	#N/A	F	#N/A	posterior fossa	#N/A	#N/A	#N/A	#N/A	#N/A	#N/A	#N/A	#N/A	EPN_PFA	EPN_PFA_1A	'0.94	0.011
101070190032_R01C02	GSM2792255	GSE104210	#N/A	IlluminaHumanMethylation450k	#N/A	M	2	posterior fossa	#N/A	#N/A	#N/A	#N/A	1	45	1	17	EPN_PFA	EPN_PFA_1A	'0.9	0.00061
9379082115_R01C01	GSM2792256	GSE104210	#N/A	IlluminaHumanMethylation450k	#N/A	M	1.68	posterior fossa	#N/A	#N/A	#N/A	#N/A	1	90.1	1	13.91	EPN_PFA	EPN_PFA_1A	'0.53	0.00014
3999941102_R05C01	GSM2792257	GSE104210	#N/A	IlluminaHumanMethylation450k	#N/A	F	#N/A	posterior fossa	#N/A	#N/A	#N/A	#N/A	#N/A	#N/A	#N/A	#N/A	EPN_PFA	EPN_PFA_1A	'0.95	0.00076
9379082117_R02C01	GSM2792258	GSE104210	#N/A	IlluminaHumanMethylation450k	#N/A	M	1.17	posterior fossa	#N/A	#N/A	#N/A	#N/A	0	158.75	0	158.75	EPN_PFA	EPN_PFA_1A	'1	0.00028
3999720129_R02C01	GSM2792259	GSE104210	#N/A	IlluminaHumanMethylation450k	#N/A	M	#N/A	posterior fossa	#N/A	#N/A	#N/A	#N/A	#N/A	#N/A	#N/A	#N/A	EPN_PFA	EPN_PFA_1A	'0.98	9.1e-05
8622007252_R01C02	GSM2792260	GSE104210	#N/A	IlluminaHumanMethylation450k	#N/A	M	1.67	posterior fossa	#N/A	#N/A	#N/A	#N/A	1	13.85	1	8.78	EPN_PFA	EPN_PFA_1A	'1	0.00014
9379082128_R01C02	GSM2792261	GSE104210	#N/A	IlluminaHumanMethylation450k	#N/A	F	1.93	posterior fossa	#N/A	#N/A	#N/A	#N/A	0	145.69	0	145.69	EPN_PFA	EPN_PFA_1A	'0.91	0.00058
3999941106_R02C02	GSM2792263	GSE104210	#N/A	IlluminaHumanMethylation450k	#N/A	F	#N/A	posterior fossa	#N/A	#N/A	#N/A	#N/A	#N/A	#N/A	#N/A	#N/A	EPN_PFA	EPN_PFA_1A	'0.91	0.00071
8942289166_R05C01	GSM2792264	GSE104210	#N/A	IlluminaHumanMethylation450k	#N/A	M	2.03	posterior fossa	#N/A	#N/A	#N/A	#N/A	0	297.47	1	26.25	EPN_PFA	EPN_PFA_1A	'0.71	0.00015
9968646155_R06C01	GSM2792265	GSE104210	#N/A	IlluminaHumanMethylation450k	#N/A	F	#N/A	posterior fossa	#N/A	#N/A	#N/A	#N/A	#N/A	#N/A	#N/A	#N/A	EPN_PFA	EPN_PFA_1A	'0.93	0.0011
9376538129_R03C01	GSM2792266	GSE104210	#N/A	IlluminaHumanMethylation450k	#N/A	M	1.44	posterior fossa	#N/A	#N/A	#N/A	#N/A	1	69.47	1	23.98	EPN_PFA	EPN_PFA_1E	'0.91	7.6e-05
101070190059_R05C02	GSM2792267	GSE104210	#N/A	IlluminaHumanMethylation450k	#N/A	M	1.58	posterior fossa	#N/A	#N/A	#N/A	#N/A	0	135	1	122	EPN_PFA	EPN_PFA_1E	'0.85	0.00035
3999720085_R06C02	GSM2792268	GSE104210	#N/A	IlluminaHumanMethylation450k	#N/A	M	#N/A	posterior fossa	#N/A	#N/A	#N/A	#N/A	#N/A	#N/A	#N/A	#N/A	EPN_PFA	EPN_PFA_1E	'0.82	0.00049
3999688006_R02C01	GSM2792269	GSE104210	#N/A	IlluminaHumanMethylation450k	#N/A	M	1.5	posterior fossa	#N/A	#N/A	#N/A	#N/A	0	90	0	90	EPN_PFA	EPN_PFA_1E	'0.8	8.4e-05
9379082128_R06C01	GSM2792270	GSE104210	#N/A	IlluminaHumanMethylation450k	#N/A	M	1.59	posterior fossa	#N/A	#N/A	#N/A	#N/A	1	44.7	1	12.96	EPN_PFA	EPN_PFA_1E	'0.65	0.00023
3999720086_R04C02	GSM2792272	GSE104210	#N/A	IlluminaHumanMethylation450k	#N/A	F	#N/A	posterior fossa	#N/A	#N/A	#N/A	#N/A	#N/A	#N/A	#N/A	#N/A	EPN_PFA	EPN_PFA_1E	'1	0.0011
3999720136_R04C02	GSM2792274	GSE104210	#N/A	IlluminaHumanMethylation450k	#N/A	M	0.7	posterior fossa	#N/A	#N/A	#N/A	#N/A	0	14	1	14	EPN_PFA	EPN_PFA_1A	'0.86	0.00013
3999720136_R06C01	GSM2792276	GSE104210	#N/A	IlluminaHumanMethylation450k	#N/A	F	0.25	posterior fossa	#N/A	#N/A	#N/A	#N/A	1	0.2	1	0.2	EPN_PFA	EPN_PFA_1E	'0.99	0.00062
8942289148_R01C02	GSM2792278	GSE104210	#N/A	IlluminaHumanMethylation450k	#N/A	F	0.72	posterior fossa	#N/A	#N/A	#N/A	#N/A	0	92.4	1	34.14	EPN_PFA	EPN_PFA_1E	'0.98	0.00076
3999876010_R04C02	GSM2792279	GSE104210	#N/A	IlluminaHumanMethylation450k	#N/A	F	#N/A	posterior fossa	#N/A	#N/A	#N/A	#N/A	#N/A	#N/A	#N/A	#N/A	EPN_PFA	EPN_PFA_1E	'0.95	0.001
9370847115_R05C01	GSM2792280	GSE104210	#N/A	IlluminaHumanMethylation450k	#N/A	M	0.66	posterior fossa	#N/A	#N/A	#N/A	#N/A	1	45.56	1	39.18	EPN_PFA	EPN_PFA_1E	'0.96	0.00017
3999876073_R06C02	GSM2792281	GSE104210	#N/A	IlluminaHumanMethylation450k	#N/A	F	0.8	posterior fossa	#N/A	#N/A	#N/A	#N/A	0	15	0	15	EPN_PFA	EPN_PFA_1E	'1	0.0047
3999688021_R03C02	GSM2792282	GSE104210	#N/A	IlluminaHumanMethylation450k	#N/A	F	0.64	posterior fossa	#N/A	#N/A	#N/A	#N/A	1	0.07	1	0.07	EPN_PFA	EPN_PFA_1E	'1	0.00098
9968646155_R01C02	GSM2792283	GSE104210	#N/A	IlluminaHumanMethylation450k	#N/A	M	#N/A	posterior fossa	#N/A	#N/A	#N/A	#N/A	#N/A	#N/A	#N/A	#N/A	EPN_PFA	EPN_PFA_1E	'0.77	0.0069
9996247118_R02C01	GSM2792286	GSE104210	#N/A	IlluminaHumanMethylation450k	#N/A	M	1	posterior fossa	#N/A	#N/A	#N/A	#N/A	1	10	1	2	EPN_PFA	EPN_PFA_1E	'1	0.00017
9878827040_R04C01	GSM2792287	GSE104210	#N/A	IlluminaHumanMethylation450k	#N/A	F	0.41	posterior fossa	#N/A	#N/A	#N/A	#N/A	1	7	1	1	EPN_PFA	EPN_PFA_1E	'1	0.00024
9379082128_R04C02	GSM2792288	GSE104210	#N/A	IlluminaHumanMethylation450k	#N/A	M	0.62	posterior fossa	#N/A	#N/A	#N/A	#N/A	1	29.11	1	18.78	EPN_PFA	EPN_PFA_1E	'1	0.00018
3999688031_R01C01	GSM2792289	GSE104210	#N/A	IlluminaHumanMethylation450k	#N/A	M	0.58	posterior fossa	#N/A	#N/A	#N/A	#N/A	0	99.6	1	40.8	EPN_PFA	EPN_PFA_1E	'0.99	0.00093
9379082115_R06C01	GSM2792290	GSE104210	#N/A	IlluminaHumanMethylation450k	#N/A	M	0.97	posterior fossa	#N/A	#N/A	#N/A	#N/A	0	157.6	0	157.6	EPN_PFA	EPN_PFA_1E	'1	0.00022
9370847048_R06C02	GSM2792291	GSE104210	#N/A	IlluminaHumanMethylation450k	#N/A	M	0.44	posterior fossa	#N/A	#N/A	#N/A	#N/A	1	10.2	1	6.88	EPN_PFA	EPN_PFA_1E	'1	0.00033
9370847130_R03C02	GSM2792293	GSE104210	#N/A	IlluminaHumanMethylation450k	#N/A	F	0.62	posterior fossa	#N/A	#N/A	#N/A	#N/A	0	75.23	1	49.21	EPN_PFA	EPN_PFA_1E	'1	0.00065
3999688043_R03C01	GSM2792294	GSE104210	#N/A	IlluminaHumanMethylation450k	#N/A	M	#N/A	posterior fossa	#N/A	#N/A	#N/A	#N/A	#N/A	#N/A	#N/A	#N/A	EPN_PFA	EPN_PFA_1E	'1	0.0019
9992576055_R05C02	GSM2792295	GSE104210	#N/A	IlluminaHumanMethylation450k	#N/A	F	1.33	posterior fossa	#N/A	#N/A	#N/A	#N/A	1	6.97	1	6.83	EPN_PFA	EPN_PFA_1E	'1	0.00074
9878827054_R06C02	GSM2792296	GSE104210	#N/A	IlluminaHumanMethylation450k	#N/A	M	0.29	posterior fossa	#N/A	#N/A	#N/A	#N/A	0	64.61	0	41.5	EPN_PFA	EPN_PFA_1E	'1	0.00022
3999875132_R02C01	GSM2792297	GSE104210	#N/A	IlluminaHumanMethylation450k	#N/A	M	#N/A	posterior fossa	#N/A	#N/A	#N/A	#N/A	#N/A	#N/A	#N/A	#N/A	EPN_PFA	EPN_PFA_1E	'0.98	0.0015
9878827054_R05C02	GSM2792299	GSE104210	#N/A	IlluminaHumanMethylation450k	#N/A	M	0.24	posterior fossa	#N/A	#N/A	#N/A	#N/A	1	0.13	1	0.13	EPN_PFA	EPN_PFA_1E	'1	0.00033
9992576130_R04C01	GSM2792300	GSE104210	#N/A	IlluminaHumanMethylation450k	#N/A	M	#N/A	posterior fossa	#N/A	#N/A	#N/A	#N/A	#N/A	#N/A	#N/A	#N/A	EPN_PFA	EPN_PFA_1E	'1	0.00073
3999720136_R05C01	GSM2792301	GSE104210	#N/A	IlluminaHumanMethylation450k	#N/A	M	0.2	posterior fossa	#N/A	#N/A	#N/A	#N/A	1	5	1	4	EPN_PFA	EPN_PFA_1E	'1	0.00023
9878827040_R06C01	GSM2792303	GSE104210	#N/A	IlluminaHumanMethylation450k	#N/A	F	0	posterior fossa	#N/A	#N/A	#N/A	#N/A	1	56	1	13	EPN_PFA	EPN_PFA_1E	'1	0.00067
3999876010_R06C02	GSM2792304	GSE104210	#N/A	IlluminaHumanMethylation450k	#N/A	M	1	posterior fossa	#N/A	#N/A	#N/A	#N/A	1	48	1	23	EPN_PFA	EPN_PFA_1E	'0.99	0.0035
3999876073_R04C02	GSM2792305	GSE104210	#N/A	IlluminaHumanMethylation450k	#N/A	M	#N/A	posterior fossa	#N/A	#N/A	#N/A	#N/A	#N/A	#N/A	#N/A	#N/A	EPN_PFA	EPN_PFA_1E	'0.94	0.00024
9878827040_R05C01	GSM2792306	GSE104210	#N/A	IlluminaHumanMethylation450k	#N/A	M	0.5	posterior fossa	#N/A	#N/A	#N/A	#N/A	0	72	0	72	EPN_PFA	EPN_PFA_1E	'1	0.00025
3999720136_R02C01	GSM2792307	GSE104210	#N/A	IlluminaHumanMethylation450k	#N/A	M	1.2	posterior fossa	#N/A	#N/A	#N/A	#N/A	1	15	1	13	EPN_PFA	EPN_PFA_1E	'0.55	0.00015
3999876010_R01C01	GSM2792308	GSE104210	#N/A	IlluminaHumanMethylation450k	#N/A	M	#N/A	posterior fossa	#N/A	#N/A	#N/A	#N/A	#N/A	#N/A	#N/A	#N/A	EPN_PFA	EPN_PFA_1E	'0.99	0.0003
9370847115_R06C02	GSM2792310	GSE104210	#N/A	IlluminaHumanMethylation450k	#N/A	F	0.77	posterior fossa	#N/A	#N/A	#N/A	#N/A	0	146.45	1	28.59	EPN_PFA	EPN_PFA_1E	'0.99	0.00061
9376525068_R02C02	GSM2792311	GSE104210	#N/A	IlluminaHumanMethylation450k	#N/A	M	0.91	posterior fossa	#N/A	#N/A	#N/A	#N/A	0	74.14	0	74.14	EPN_PFA	EPN_PFA_1E	'1	0.00027
9996247119_R04C01	GSM2792314	GSE104210	#N/A	IlluminaHumanMethylation450k	#N/A	F	1	posterior fossa	#N/A	#N/A	#N/A	#N/A	1	8.4	1	7.2	EPN_PFA	EPN_PFA_1E	'0.98	0.00053
3999720129_R06C02	GSM2792315	GSE104210	#N/A	IlluminaHumanMethylation450k	#N/A	F	1	posterior fossa	#N/A	#N/A	#N/A	#N/A	1	18	1	7	EPN_PFA	EPN_PFA_1E	'0.99	0.00056
3999688010_R01C02	GSM2792316	GSE104210	#N/A	IlluminaHumanMethylation450k	#N/A	F	1.1	posterior fossa	#N/A	#N/A	#N/A	#N/A	0	30.77	0	30.77	EPN_PFA	EPN_PFA_1E	'1	0.0001
3999720131_R06C01	GSM2792317	GSE104210	#N/A	IlluminaHumanMethylation450k	#N/A	M	1.8	posterior fossa	#N/A	#N/A	#N/A	#N/A	0	4.8	1	1.6	EPN_PFA	EPN_PFA_1E	'1	0.00091
3999720141_R02C01	GSM2792318	GSE104210	#N/A	IlluminaHumanMethylation450k	#N/A	M	1.08	posterior fossa	#N/A	#N/A	#N/A	#N/A	1	3.42	1	3.42	EPN_PFA	EPN_PFA_1E	'0.99	0.00014
9996247118_R05C02	GSM2792319	GSE104210	#N/A	IlluminaHumanMethylation450k	#N/A	F	1.17	posterior fossa	#N/A	#N/A	#N/A	#N/A	0	62	1	56	EPN_PFA	EPN_PFA_1E	'1	0.00064
3998523017_R02C02	GSM2792320	GSE104210	#N/A	IlluminaHumanMethylation450k	#N/A	M	#N/A	posterior fossa	#N/A	#N/A	#N/A	#N/A	#N/A	#N/A	#N/A	#N/A	EPN_PFA	EPN_PFA_1E	'0.99	0.00017
8942289161_R01C01	GSM2792324	GSE104210	#N/A	IlluminaHumanMethylation450k	#N/A	F	1.82	posterior fossa	#N/A	#N/A	#N/A	#N/A	0	250.39	0	250.39	EPN_PFA	EPN_PFA_1E	'0.77	0.00074
8942289161_R03C02	GSM2792327	GSE104210	#N/A	IlluminaHumanMethylation450k	#N/A	M	2.5	posterior fossa	#N/A	#N/A	#N/A	#N/A	0	158.88	0	158.88	EPN_PFA	EPN_PFA_1E	'0.99	0.00019
3999941055_R06C01	GSM2792328	GSE104210	#N/A	IlluminaHumanMethylation450k	#N/A	F	#N/A	posterior fossa	#N/A	#N/A	#N/A	#N/A	#N/A	#N/A	#N/A	#N/A	EPN_PFA	EPN_PFA_1E	'0.99	0.0013
9370847104_R03C02	GSM2792329	GSE104210	#N/A	IlluminaHumanMethylation450k	#N/A	M	1.95	posterior fossa	#N/A	#N/A	#N/A	#N/A	0	83.42	0	83.42	EPN_PFA	EPN_PFA_1E	'1	0.00014
9878827054_R01C02	GSM2792330	GSE104210	#N/A	IlluminaHumanMethylation450k	#N/A	F	2.5	posterior fossa	#N/A	#N/A	#N/A	#N/A	0	35	0	35	EPN_PFA	EPN_PFA_1E	'1	0.0014
200069280207_R02C02	GSM2792334	GSE104210	#N/A	IlluminaHumanMethylation450k	#N/A	M	4.25	posterior fossa	#N/A	#N/A	#N/A	#N/A	0	26	1	19	EPN_PFA	EPN_PFA_1E	'1	0.00033
9370847104_R01C01	GSM2792335	GSE104210	#N/A	IlluminaHumanMethylation450k	#N/A	M	1.88	posterior fossa	#N/A	#N/A	#N/A	#N/A	1	19.61	1	9.18	EPN_PFA	EPN_PFA_1E	'1	8.7e-05
9379082115_R03C02	GSM2792336	GSE104210	#N/A	IlluminaHumanMethylation450k	#N/A	M	1.51	posterior fossa	#N/A	#N/A	#N/A	#N/A	1	35.33	1	20.2	EPN_PFA	EPN_PFA_1E	'1	0.00036
3999834058_R06C01	GSM2792337	GSE104210	#N/A	IlluminaHumanMethylation450k	#N/A	M	1.5	posterior fossa	#N/A	#N/A	#N/A	#N/A	0	40	0	40	EPN_PFA	EPN_PFA_1E	'1	0.0015
3999720085_R02C02	GSM2792340	GSE104210	#N/A	IlluminaHumanMethylation450k	#N/A	M	3.56	posterior fossa	#N/A	#N/A	#N/A	#N/A	1	202	1	202	EPN_PFA	EPN_PFA_1E	'0.96	0.0014
6285641012_R03C01	GSM2792341	GSE104210	#N/A	IlluminaHumanMethylation450k	#N/A	F	#N/A	posterior fossa	#N/A	#N/A	#N/A	#N/A	#N/A	#N/A	#N/A	#N/A	EPN_PFA	EPN_PFA_1E	'0.97	0.00067
8622007250_R01C02	GSM2792343	GSE104210	#N/A	IlluminaHumanMethylation450k	#N/A	M	1.63	posterior fossa	#N/A	#N/A	#N/A	#N/A	1	46.15	1	26.41	EPN_PFA	EPN_PFA_1E	'1	0.00037
9420867124_R06C01	GSM2792344	GSE104210	#N/A	IlluminaHumanMethylation450k	#N/A	M	#N/A	posterior fossa	#N/A	#N/A	#N/A	#N/A	#N/A	#N/A	#N/A	#N/A	EPN_PFA	EPN_PFA_1E	'0.96	0.00064
9376525074_R03C01	GSM2792345	GSE104210	#N/A	IlluminaHumanMethylation450k	#N/A	M	2.54	posterior fossa	#N/A	#N/A	#N/A	#N/A	0	171.71	1	90.26	EPN_PFA	EPN_PFA_1E	'0.99	0.00017
200078650079_R03C01	GSM2792346	GSE104210	#N/A	IlluminaHumanMethylation450k	#N/A	M	2.42	posterior fossa	#N/A	#N/A	#N/A	#N/A	0	114	0	114	EPN_PFA	EPN_PFA_1E	'0.75	0.00024
200069280196_R05C02	GSM2792347	GSE104210	#N/A	IlluminaHumanMethylation450k	#N/A	M	1.25	posterior fossa	#N/A	#N/A	#N/A	#N/A	1	30	1	5	EPN_PFA	EPN_PFA_1E	'1	0.0004
3999688031_R06C01	GSM2792348	GSE104210	#N/A	IlluminaHumanMethylation450k	#N/A	F	0.92	posterior fossa	#N/A	#N/A	#N/A	#N/A	0	3	0	3	EPN_PFA	EPN_PFA_1E	'0.98	0.00084
3999688031_R04C02	GSM2792349	GSE104210	#N/A	IlluminaHumanMethylation450k	#N/A	M	#N/A	posterior fossa	#N/A	#N/A	#N/A	#N/A	#N/A	#N/A	#N/A	#N/A	EPN_PFA	EPN_PFA_1E	'1	0.00037
200397870089_R05C01	GSM5191785	GSE169265	#N/A	IlluminaHumanMethylation450k	#N/A	M	53	posterior fossa	STR	Mixed ependymoma-subependymoma	#N/A	0	0	25	0	25	EPN_PF_SE	EPN_PF_SE	'1	0.00027
200397860069_R04C02	Hamburg	#N/A	#N/A	IlluminaHumanMethylation450k	2	#N/A	38	spinal	#N/A	Ependymoma II	#N/A	#N/A	#N/A	#N/A	#N/A	#N/A	EPN_SPINE	EPN_SPINE	'0.99	0.00013
3998920103_R02C01	Hamburg	#N/A	#N/A	IlluminaHumanMethylation450k	2	#N/A	#N/A	spinal	#N/A	Ependymoma II	#N/A	#N/A	#N/A	#N/A	#N/A	#N/A	EPN_SPINE	EPN_SPINE	'1	0.0024
3998920103_R03C01	Hamburg	#N/A	#N/A	IlluminaHumanMethylation450k	2	#N/A	#N/A	spinal	#N/A	Ependymoma II	#N/A	#N/A	#N/A	#N/A	#N/A	#N/A	EPN_SPINE	EPN_SPINE	'1	0.00087
3998920103_R04C02	Hamburg	#N/A	#N/A	IlluminaHumanMethylation450k	2	#N/A	#N/A	spinal	#N/A	Ependymoma II	#N/A	#N/A	#N/A	#N/A	#N/A	#N/A	EPN_SPINE	EPN_SPINE	'1	0.001
3998920103_R05C02	Hamburg	#N/A	#N/A	IlluminaHumanMethylation450k	2	#N/A	#N/A	spinal	#N/A	Ependymoma II	#N/A	#N/A	#N/A	#N/A	#N/A	#N/A	EPN_SPINE	EPN_SPINE	'1	0.0019
3998998189_R02C02	Hamburg	#N/A	#N/A	IlluminaHumanMethylation450k	2	#N/A	#N/A	spinal	#N/A	Ependymoma II	#N/A	#N/A	#N/A	#N/A	#N/A	#N/A	EPN_SPINE	EPN_SPINE	'1	0.0019
3998998189_R04C02	Hamburg	#N/A	#N/A	IlluminaHumanMethylation450k	2	#N/A	#N/A	spinal	#N/A	Ependymoma II	#N/A	#N/A	#N/A	#N/A	#N/A	#N/A	EPN_SPINE	EPN_SPINE	'1	0.0015
3998998189_R05C02	Hamburg	#N/A	#N/A	IlluminaHumanMethylation450k	2	#N/A	#N/A	spinal	#N/A	Ependymoma II	#N/A	#N/A	#N/A	#N/A	#N/A	#N/A	EPN_SPINE	EPN_SPINE	'0.92	0.0019
3999095046_R01C01	Hamburg	#N/A	#N/A	IlluminaHumanMethylation450k	2	#N/A	#N/A	spinal	#N/A	Ependymoma II	#N/A	#N/A	#N/A	#N/A	#N/A	#N/A	EPN_SPINE	EPN_SPINE	'1	0.00085
3999095046_R02C02	Hamburg	#N/A	#N/A	IlluminaHumanMethylation450k	2	#N/A	#N/A	spinal	#N/A	Ependymoma II	#N/A	#N/A	#N/A	#N/A	#N/A	#N/A	EPN_SPINE	EPN_SPINE	'0.14	0.0008
3999095046_R04C02	Hamburg	#N/A	#N/A	IlluminaHumanMethylation450k	2	#N/A	#N/A	spinal	#N/A	Ependymoma II	#N/A	#N/A	#N/A	#N/A	#N/A	#N/A	EPN_SPINE	EPN_SPINE	'1	0.0011
3999095046_R05C02	Hamburg	#N/A	#N/A	IlluminaHumanMethylation450k	2	#N/A	#N/A	spinal	#N/A	Ependymoma II	#N/A	#N/A	#N/A	#N/A	#N/A	#N/A	EPN_SPINE	EPN_SPINE	'1	0.00085
3999095049_R01C02	Hamburg	#N/A	#N/A	IlluminaHumanMethylation450k	2	#N/A	#N/A	spinal	#N/A	Ependymoma II	#N/A	#N/A	#N/A	#N/A	#N/A	#N/A	EPN_SPINE	EPN_SPINE	'1	0.0011
3999095049_R05C01	Hamburg	#N/A	#N/A	IlluminaHumanMethylation450k	2	#N/A	#N/A	spinal	#N/A	Ependymoma II	#N/A	#N/A	#N/A	#N/A	#N/A	#N/A	EPN_SPINE	EPN_SPINE	'0.75	0.024
3999095049_R05C02	Hamburg	#N/A	#N/A	IlluminaHumanMethylation450k	2	#N/A	#N/A	spinal	#N/A	Ependymoma II	#N/A	#N/A	#N/A	#N/A	#N/A	#N/A	EPN_SPINE	EPN_SPINE	'1	0.0015
3999095049_R06C01	Hamburg	#N/A	#N/A	IlluminaHumanMethylation450k	2	#N/A	#N/A	spinal	#N/A	Ependymoma II	#N/A	#N/A	#N/A	#N/A	#N/A	#N/A	EPN_SPINE	EPN_SPINE	'1	0.0035
3999095049_R06C02	Hamburg	#N/A	#N/A	IlluminaHumanMethylation450k	2	#N/A	#N/A	spinal	#N/A	Ependymoma II	#N/A	#N/A	#N/A	#N/A	#N/A	#N/A	EPN_SPINE	EPN_SPINE	'1	0.019
3999095058_R02C01	Hamburg	#N/A	#N/A	IlluminaHumanMethylation450k	2	#N/A	#N/A	spinal	#N/A	Ependymoma II	#N/A	#N/A	#N/A	#N/A	#N/A	#N/A	EPN_SPINE	EPN_SPINE	'1	0.0063
3999095058_R02C02	Hamburg	#N/A	#N/A	IlluminaHumanMethylation450k	2	#N/A	#N/A	spinal	#N/A	Ependymoma II	#N/A	#N/A	#N/A	#N/A	#N/A	#N/A	EPN_SPINE	EPN_SPINE	'1	0.00022
3999095058_R03C02	Hamburg	#N/A	#N/A	IlluminaHumanMethylation450k	2	#N/A	#N/A	spinal	#N/A	Ependymoma II	#N/A	#N/A	#N/A	#N/A	#N/A	#N/A	EPN_SPINE	EPN_SPINE	'1	0.0008
3999095058_R05C01	Hamburg	#N/A	#N/A	IlluminaHumanMethylation450k	2	#N/A	#N/A	spinal	#N/A	Ependymoma II	#N/A	#N/A	#N/A	#N/A	#N/A	#N/A	EPN_SPINE	EPN_SPINE	'1	0.00021
3999095059_R02C02	Hamburg	#N/A	#N/A	IlluminaHumanMethylation450k	2	#N/A	#N/A	spinal	#N/A	Ependymoma II	#N/A	#N/A	#N/A	#N/A	#N/A	#N/A	EPN_SPINE	EPN_SPINE	'1	0.0011
3999095059_R03C01	Hamburg	#N/A	#N/A	IlluminaHumanMethylation450k	2	#N/A	#N/A	spinal	#N/A	Ependymoma II	#N/A	#N/A	#N/A	#N/A	#N/A	#N/A	EPN_SPINE	EPN_SPINE	'1	0.001
3999095059_R06C02	Hamburg	#N/A	#N/A	IlluminaHumanMethylation450k	2	#N/A	#N/A	spinal	#N/A	Ependymoma II	#N/A	#N/A	#N/A	#N/A	#N/A	#N/A	EPN_SPINE	EPN_SPINE	'1	0.026
3999100009_R03C01	Hamburg	#N/A	#N/A	IlluminaHumanMethylation450k	2	#N/A	#N/A	spinal	#N/A	Ependymoma II	#N/A	#N/A	#N/A	#N/A	#N/A	#N/A	EPN_SPINE	EPN_SPINE	'1	0.00055
3999100009_R03C02	Hamburg	#N/A	#N/A	IlluminaHumanMethylation450k	2	#N/A	#N/A	spinal	#N/A	Ependymoma II	#N/A	#N/A	#N/A	#N/A	#N/A	#N/A	EPN_SPINE	EPN_SPINE	'1	0.00021
3999100012_R01C02	Hamburg	#N/A	#N/A	IlluminaHumanMethylation450k	2	#N/A	#N/A	spinal	#N/A	Ependymoma II	#N/A	#N/A	#N/A	#N/A	#N/A	#N/A	EPN_SPINE	EPN_SPINE	'0.99	0.00071
3999100012_R02C02	Hamburg	#N/A	#N/A	IlluminaHumanMethylation450k	2	#N/A	#N/A	spinal	#N/A	Ependymoma II	#N/A	#N/A	#N/A	#N/A	#N/A	#N/A	EPN_SPINE	EPN_SPINE	'1	0.00024
3999100014_R02C01	Hamburg	#N/A	#N/A	IlluminaHumanMethylation450k	2	#N/A	#N/A	spinal	#N/A	Ependymoma II	#N/A	#N/A	#N/A	#N/A	#N/A	#N/A	EPN_SPINE	EPN_SPINE	'1	0.028
3999100014_R06C02	Hamburg	#N/A	#N/A	IlluminaHumanMethylation450k	2	#N/A	#N/A	spinal	#N/A	Ependymoma II	#N/A	#N/A	#N/A	#N/A	#N/A	#N/A	EPN_SPINE	EPN_SPINE	'1	0.00095
3999100040_R04C01	Hamburg	#N/A	#N/A	IlluminaHumanMethylation450k	2	#N/A	#N/A	spinal	#N/A	Ependymoma II	#N/A	#N/A	#N/A	#N/A	#N/A	#N/A	EPN_SPINE	EPN_SPINE	'1	0.00044
3999100040_R05C02	Hamburg	#N/A	#N/A	IlluminaHumanMethylation450k	2	#N/A	#N/A	spinal	#N/A	Ependymoma II	#N/A	#N/A	#N/A	#N/A	#N/A	#N/A	EPN_SPINE	EPN_SPINE	'1	0.0008
3999100076_R03C02	Hamburg	#N/A	#N/A	IlluminaHumanMethylation450k	2	#N/A	#N/A	spinal	#N/A	Ependymoma II	#N/A	#N/A	#N/A	#N/A	#N/A	#N/A	EPN_SPINE	EPN_SPINE	'1	0.016
3999308200_R02C01	Hamburg	#N/A	#N/A	IlluminaHumanMethylation450k	2	#N/A	35	spinal	#N/A	Ependymoma II	#N/A	#N/A	#N/A	#N/A	#N/A	#N/A	EPN_SPINE	EPN_SPINE	'1	0.0003
203715540081_R02C01	GSM5857913	GSE196013	#N/A	IlluminaHumanMethylationEPIC	#N/A	#N/A	#N/A	#N/A	#N/A	#N/A	#N/A	#N/A	#N/A	#N/A	#N/A	#N/A	EPN_PF_SE	EPN_PF_SE	'0.58	0.00084
202827620019_R01C01	GSM5857914	GSE196013	#N/A	IlluminaHumanMethylationEPIC	#N/A	#N/A	#N/A	#N/A	#N/A	#N/A	#N/A	#N/A	#N/A	#N/A	#N/A	#N/A	EPN_PF_SE	EPN_PF_SE	'0.3	0.002
203726680014_R03C01	GSM5857915	GSE196013	#N/A	IlluminaHumanMethylationEPIC	#N/A	#N/A	#N/A	#N/A	#N/A	#N/A	#N/A	#N/A	#N/A	#N/A	#N/A	#N/A	EPN_PF_SE	EPN_PF_SE	'0.61	0.00078
204920840088_R07C01	GSM5857916	GSE196013	#N/A	IlluminaHumanMethylationEPIC	#N/A	#N/A	#N/A	#N/A	#N/A	#N/A	#N/A	#N/A	#N/A	#N/A	#N/A	#N/A	EPN_PFB	EPN_PFB_1	'0.47	0.001
205437180033_R08C01	GSM5857917	GSE196013	#N/A	IlluminaHumanMethylationEPIC	#N/A	#N/A	#N/A	#N/A	#N/A	#N/A	#N/A	#N/A	#N/A	#N/A	#N/A	#N/A	EPN_PFB	EPN_PFB_1	'0.51	0.0016
205437180033_R06C01	GSM5857918	GSE196013	#N/A	IlluminaHumanMethylationEPIC	#N/A	#N/A	#N/A	#N/A	#N/A	#N/A	#N/A	#N/A	#N/A	#N/A	#N/A	#N/A	EPN_PFA	EPN_PFA_2A	'0.84	0.0035
205437180033_R07C01	GSM5857919	GSE196013	#N/A	IlluminaHumanMethylationEPIC	#N/A	#N/A	#N/A	#N/A	#N/A	#N/A	#N/A	#N/A	#N/A	#N/A	#N/A	#N/A	EPN_PFA	EPN_PFA_2B	'0.8	0.00062
201414140114_R06C01	Heidelberg	#N/A	#N/A	IlluminaHumanMethylationEPIC	3	M	23	spinal	STR	Anaplastic Ependymoma	1	1	0	103	1	79	EPN_SPINE_MYCN	EPN_SPINE_MYCN	'1	0.00043
202123800135_R04C01	Heidelberg	#N/A	#N/A	IlluminaHumanMethylationEPIC	2	M	37	spinal	STR	Ependymoma	1	1	0	8	0	8	EPN_SPINE_MYCN	EPN_SPINE_MYCN	'1	0.00031
202262730101_R07C01	Heidelberg	#N/A	#N/A	IlluminaHumanMethylationEPIC	3	F	35	spinal	STR	Anaplastic Ependymoma	#N/A	1	0	29	1	15	EPN_SPINE_MYCN	EPN_SPINE_MYCN	'1	0.0012
200788260036_R05C01	GSM3271680	GSE117130	FFPE	IlluminaHumanMethylationEPIC	#N/A	M	#N/A	posterior fossa	#N/A	#N/A	#N/A	#N/A	#N/A	#N/A	#N/A	#N/A	EPN_PFB	EPN_PFB_2	'1	0.029
200848860124_R06C01	GSM3271681&GSM6629362	GSE117130&GSE215240	FFPE	IlluminaHumanMethylationEPIC	3	M	13	posterior fossa	STR	Ependymoma, WHO grade III	#N/A	1	0	25	0	25	EPN_PFB	EPN_PFB_1	'1	0.00056
200925700197_R04C01	GSM3271682	GSE117130	Frozen	IlluminaHumanMethylationEPIC	#N/A	#N/A	#N/A	posterior fossa	#N/A	#N/A	#N/A	#N/A	#N/A	#N/A	#N/A	#N/A	EPN_PFB	EPN_PFB_1	'1	0.00063
200928190015_R05C01	GSM3271683	GSE117130	Frozen	IlluminaHumanMethylationEPIC	#N/A	#N/A	#N/A	posterior fossa	#N/A	#N/A	#N/A	#N/A	#N/A	#N/A	#N/A	#N/A	EPN_PFB	EPN_PFB_3	'1	0.00074
200970160058_R08C01	GSM3271684	GSE117130	FFPE	IlluminaHumanMethylationEPIC	#N/A	M	41	posterior fossa	#N/A	#N/A	#N/A	#N/A	#N/A	#N/A	#N/A	#N/A	EPN_PFB	EPN_PFB_5	'1	0.00095
201194000036_R05C01	GSM3271685	GSE117130	FFPE	IlluminaHumanMethylationEPIC	#N/A	#N/A	#N/A	posterior fossa	#N/A	#N/A	#N/A	#N/A	#N/A	#N/A	#N/A	#N/A	EPN_PFB	EPN_PFB_3	'1	0.0012
201194010126_R06C01	GSM3271686	GSE117130	FFPE	IlluminaHumanMethylationEPIC	#N/A	F	#N/A	posterior fossa	#N/A	#N/A	#N/A	#N/A	#N/A	#N/A	#N/A	#N/A	EPN_PFB	EPN_PFB_2	'1	0.0019
201247460012_R01C01	GSM3271687	GSE117130	FFPE	IlluminaHumanMethylationEPIC	#N/A	M	#N/A	posterior fossa	#N/A	#N/A	#N/A	#N/A	#N/A	#N/A	#N/A	#N/A	EPN_PFB	EPN_PFB_1	'1	0.00058
201247460055_R07C01	GSM3271688	GSE117130	FFPE	IlluminaHumanMethylationEPIC	#N/A	F	#N/A	posterior fossa	#N/A	#N/A	#N/A	#N/A	#N/A	#N/A	#N/A	#N/A	EPN_PFB	EPN_PFB_1	'0.99	0.0013
201247460057_R02C01	GSM3271689	GSE117130	FFPE	IlluminaHumanMethylationEPIC	#N/A	F	#N/A	posterior fossa	#N/A	#N/A	#N/A	#N/A	#N/A	#N/A	#N/A	#N/A	EPN_PFB	EPN_PFB_3	'1	0.0024
201247460058_R03C01	GSM3271690	GSE117130	FFPE	IlluminaHumanMethylationEPIC	#N/A	M	#N/A	posterior fossa	#N/A	#N/A	#N/A	#N/A	#N/A	#N/A	#N/A	#N/A	EPN_PFB	EPN_PFB_5	'0.75	0.0035
201247460059_R01C01	GSM3271691	GSE117130	FFPE	IlluminaHumanMethylationEPIC	#N/A	M	#N/A	posterior fossa	#N/A	#N/A	#N/A	#N/A	#N/A	#N/A	#N/A	#N/A	EPN_PFB	EPN_PFB_1	'1	0.0022
201247490036_R07C01	GSM3271692	GSE117130	FFPE	IlluminaHumanMethylationEPIC	2	F	10.3	posterior fossa	GTR	Ependymoma II	0	1	0	77.28	0	77.28	EPN_PFB	EPN_PFB_4	'1	0.0018
201332340055_R01C01	GSM3271693	GSE117130	FFPE	IlluminaHumanMethylationEPIC	3	M	10.7	posterior fossa	GTR	Ependymoma III	0	1	0	103.44	0	103.44	EPN_PFB	EPN_PFB_2	'1	0.0023
201332340088_R02C01	GSM3271694	GSE117130	FFPE	IlluminaHumanMethylationEPIC	3	M	18.3	posterior fossa	#N/A	Ependymoma III	0	1	0	126.24	0	126.24	EPN_PFB	EPN_PFB_2	'1	0.0027
201247460057_R08C01	GSM3271841	GSE117130	FFPE	IlluminaHumanMethylationEPIC	#N/A	M	#N/A	posterior fossa	#N/A	#N/A	#N/A	#N/A	#N/A	#N/A	#N/A	#N/A	EPN_PFB	EPN_PFB_2	'1	0.00086
201959750104_R05C01	HIT2000	#N/A	#N/A	IlluminaHumanMethylationEPIC	2	F	6.2	posterior fossa	GTR	Ependymoma II	0	1	1	210.48	1	108.36	EPN_PFA	EPN_PFA_1C	'0.88	0.00085
202163110040_R02C01	HIT2000	#N/A	#N/A	IlluminaHumanMethylationEPIC	3	M	14.2	supratentorial	GTR	Ependymoma III	0	1	1	38.04	1	19.2	EPN_ST_ZFTA	EPN_ST_ZFTA_RELA_A	'1	0.0052
202093110068_R04C01	Beobachtungspatient 2000	#N/A	#N/A	IlluminaHumanMethylationEPIC	3	M	2.6	posterior fossa	STR	Ependymoma III	0	1	1	127.92	1	66.84	EPN_PFA	EPN_PFA_1B	'0.82	0.00067
202163110033_R07C01	HIT2000	#N/A	#N/A	IlluminaHumanMethylationEPIC	3	M	17.9	supratentorial	STR	Ependymoma III	0	1	0	90.48	0	90.48	EPN_ST_ZFTA	EPN_ST_ZFTA_RELA_A	'1	0.006
201959740229_R07C01	Beobachtungspatient 2000	#N/A	#N/A	IlluminaHumanMethylationEPIC	3	M	5.1	supratentorial	GTR	Ependymoma III	1	1	0	192.24	0	192.24	EPN_ST_ZFTA	EPN_ST_ZFTA_RELA_A	'1	0.0012
201959740231_R08C01	Beobachtungspatient 2000	#N/A	#N/A	IlluminaHumanMethylationEPIC	3	M	1.7	posterior fossa	GTR	Ependymoma III	0	1	0	176.88	0	176.88	EPN_PFA	EPN_PFA_1A	'0.16	0.0047
202250800098_R08C01	HIT2000	#N/A	#N/A	IlluminaHumanMethylationEPIC	3	M	3.1	posterior fossa	STR	Ependymoma III	0	1	1	8.88	1	1.8	EPN_PFA	EPN_PFA_1E	'0.85	0.033
201959750049_R05C01	HIT2000	#N/A	#N/A	IlluminaHumanMethylationEPIC	3	F	1.9	posterior fossa	GTR	Ependymoma III	0	0	0	50.04	1	50.04	EPN_PFA	EPN_PFA_1D	'0.97	0.0012
201959750153_R07C01	HIT2000	#N/A	#N/A	IlluminaHumanMethylationEPIC	3	F	0.7	posterior fossa	GTR	Ependymoma III	unclear	1	1	50.88	1	14.4	EPN_PFA	EPN_PFA_1E	'1	0.0052
201959750104_R03C01	HIT2000	#N/A	#N/A	IlluminaHumanMethylationEPIC	3	F	4.9	posterior fossa	GTR	Ependymoma III	0	1	0	158.64	0	158.64	EPN_PFA	EPN_PFA_1C	'0.98	0.0012
201959750101_R06C01	HIT2000	#N/A	#N/A	IlluminaHumanMethylationEPIC	3	M	1.1	posterior fossa	STR	Ependymoma III	0	1	0	182.4	1	39.24	EPN_PFA	EPN_PFA_1A	'1	0.0011
202093110068_R05C01	HIT2000	#N/A	#N/A	IlluminaHumanMethylationEPIC	2	M	3	posterior fossa	GTR	Ependymoma II	0	1	1	61.08	1	46.2	EPN_PFA	EPN_PFA_1E	'0.23	0.0035
201959750104_R04C01	HIT2000	#N/A	#N/A	IlluminaHumanMethylationEPIC	3	M	13.6	posterior fossa	GTR	Ependymoma III	0	1	0	79.56	0	79.56	EPN_PF_SE	EPN_PF_SE	'0.22	0.0015
201959750166_R01C01	HIT2000	#N/A	#N/A	IlluminaHumanMethylationEPIC	3	M	2.8	supratentorial	STR	Ependymoma III	0	1	0	153.24	0	153.24	EPN_ST_ZFTA	EPN_ST_ZFTA_RELA_A	'1	0.0053
201959750035_R07C01	HIT2000	#N/A	#N/A	IlluminaHumanMethylationEPIC	3	M	3.4	posterior fossa	GTR	Ependymoma III	0	1	0	158.28	0	158.28	EPN_PFA	EPN_PFA_1B	'0.93	0.0015
201959750101_R05C01	HIT2000	#N/A	#N/A	IlluminaHumanMethylationEPIC	3	M	0.7	supratentorial	STR	Ependymoma III	unclear	1	0	154.32	0	154.32	EPN_ST_ZFTA	EPN_ST_ZFTA_RELA_A	'1	0.00054
201959750166_R02C01	HIT2000	#N/A	#N/A	IlluminaHumanMethylationEPIC	2	M	8.2	posterior fossa	GTR	Ependymoma II	0	1	0	147.48	0	147.48	EPN_PFB	EPN_PFB_4	'1	0.003
202250800099_R05C01	HIT2000	#N/A	#N/A	IlluminaHumanMethylationEPIC	3	M	1.3	posterior fossa	STR	Ependymoma III	0	1	1	31.92	1	6.96	EPN_PFA	EPN_PFA_2A	'1	0.016
201959750012_R06C01	HIT2000	#N/A	#N/A	IlluminaHumanMethylationEPIC	3	M	2.2	supratentorial	GTR	Ependymoma III	0	1	0	199.2	1	198.36	EPN_ST_ZFTA	EPN_ST_ZFTA_RELA_A	'1	0.00075
201959750104_R07C01	HIT2000	#N/A	#N/A	IlluminaHumanMethylationEPIC	3	M	15.4	supratentorial	GTR	Ependymoma III	0	1	0	114.6	0	114.6	EPN_ST_ZFTA	EPN_ST_ZFTA_RELA_A	'1	0.00089
202250800099_R06C01	HIT2000	#N/A	#N/A	IlluminaHumanMethylationEPIC	3	M	2.5	posterior fossa	GTR	Ependymoma III	0	1	0	153.24	0	153.24	EPN_PFA	EPN_PFA_1F	'0.65	0.0033
201959740230_R05C01	HIT2000	#N/A	#N/A	IlluminaHumanMethylationEPIC	3	F	11.9	supratentorial	GTR	Ependymoma III	0	1	0	144	0	144	EPN_ST_ZFTA	EPN_ST_ZFTA_RELA_A	'1	0.0034
201959750104_R06C01	HIT2000	#N/A	#N/A	IlluminaHumanMethylationEPIC	3	M	2.4	posterior fossa	GTR	Ependymoma III	0	1	0	133.68	0	133.68	EPN_PFA	EPN_PFA_1B	'1	0.00062
201959740231_R04C01	HIT2000	#N/A	#N/A	IlluminaHumanMethylationEPIC	3	M	1.2	posterior fossa	STR	Ependymoma III	0	1	1	6.12	1	0.96	EPN_PFA	EPN_PFA_1E	'0.99	0.00061
201959750061_R06C01	HIT2000	#N/A	#N/A	IlluminaHumanMethylationEPIC	3	M	2.3	posterior fossa	GTR	Ependymoma III	0	1	1	31.08	1	11.28	EPN_PFA	EPN_PFA_1F	'0.75	0.0031
201959750049_R04C01	HIT2000	#N/A	#N/A	IlluminaHumanMethylationEPIC	2	M	4	posterior fossa	GTR	Ependymoma II	0	1	0	96	0	96	EPN_PFA	EPN_PFA_2C	'1	0.0014
202163110031_R08C01	HIT2000	#N/A	#N/A	IlluminaHumanMethylationEPIC	3	F	4.1	posterior fossa	GTR	Ependymoma III	0	1	0	135.84	1	26.76	EPN_PFA	EPN_PFA_1B	'0.79	0.01
201959750153_R01C01	HIT2000	#N/A	#N/A	IlluminaHumanMethylationEPIC	2	F	9.4	posterior fossa	GTR	Ependymoma II	0	1	1	72.96	1	2.52	EPN_ST_ZFTA	EPN_ST_ZFTA_FUS_C	'0.87	0.0022
201959740230_R08C01	HIT2000	#N/A	#N/A	IlluminaHumanMethylationEPIC	3	M	10.3	posterior fossa	GTR	Ependymoma III	0	1	0	90.84	0	90.84	EPN_PFA	EPN_PFA_1F	'0.92	0.0037
201959750082_R03C01	HIT2000	#N/A	#N/A	IlluminaHumanMethylationEPIC	3	F	1.5	posterior fossa	GTR	Ependymoma III	0	1	1	70.68	1	13.44	EPN_PFA	EPN_PFA_1B	'0.85	0.00087
201959750012_R03C01	HIT2000	#N/A	#N/A	IlluminaHumanMethylationEPIC	3	M	1.2	posterior fossa	GTR	Ependymoma III	unclear	1	1	46.8	1	19.8	EPN_ST_ZFTA	EPN_ST_ZFTA_FUS_C	'0.72	0.011
201959750132_R03C01	HIT2000	#N/A	#N/A	IlluminaHumanMethylationEPIC	3	M	0.7	posterior fossa	STR	Ependymoma III	unclear	1	0	156.24	0	156.24	EPN_PFA	EPN_PFA_1E	'1	0.0017
201247490036_R03C01	HIT2000	#N/A	#N/A	IlluminaHumanMethylationEPIC	3	M	11	supratentorial	GTR	Ependymoma III	0	1	0	11.28	0	11.28	EPN_ST_ZFTA	EPN_ST_ZFTA_RELA_A	'1	0.0018
201959740244_R02C01	HIT2000	#N/A	#N/A	IlluminaHumanMethylationEPIC	3	M	5	supratentorial	GTR	Ependymoma III	unclear	1	0	117.72	0	117.72	EPN_ST_ZFTA	EPN_ST_ZFTA_RELA_A	'1	0.0013
201959750153_R04C01	HIT2000	#N/A	#N/A	IlluminaHumanMethylationEPIC	3	M	7.1	posterior fossa	STR	Ependymoma III	0	1	0	113.4	1	98.04	EPN_PFA	EPN_PFA_1C	'1	0.0051
201959750049_R08C01	HIT2000	#N/A	#N/A	IlluminaHumanMethylationEPIC	3	M	0.9	supratentorial	STR	Ependymoma III	0	1	0	100.68	1	11.04	EPN_ST_ZFTA	EPN_ST_ZFTA_RELA_A	'1	0.0065
201959750101_R08C01	HIT2000	#N/A	#N/A	IlluminaHumanMethylationEPIC	3	M	4.1	posterior fossa	STR	Ependymoma III	0	1	1	74.16	1	10.2	EPN_PFA	EPN_PFA_1D	'0.85	0.0011
201332340055_R07C01	HIT2000	#N/A	#N/A	IlluminaHumanMethylationEPIC	3	M	2.7	supratentorial	GTR	Ependymoma III	0	1	0	42.48	0	42.48	EPN_ST_ZFTA	EPN_ST_ZFTA_RELA_A	'1	0.0012
201959750100_R08C01	HIT2000	#N/A	#N/A	IlluminaHumanMethylationEPIC	3	M	10.1	supratentorial	GTR	Ependymoma III	0	1	0	87.96	0	87.96	EPN_ST_ZFTA	EPN_ST_ZFTA_RELA_A	'1	0.0013
201959740230_R02C01	HIT2000	#N/A	#N/A	IlluminaHumanMethylationEPIC	3	M	14.2	posterior fossa	GTR	Ependymoma III	0	1	0	128.16	1	48.96	EPN_PFA	EPN_PFA_1C	'1	0.00074
201959740229_R04C01	HIT2000	#N/A	#N/A	IlluminaHumanMethylationEPIC	3	F	10.4	posterior fossa	GTR	Ependymoma III	0	1	0	96.96	0	96.96	EPN_PFB	EPN_PFB_2	'0.99	0.0011
201959750049_R03C01	HIT2000	#N/A	#N/A	IlluminaHumanMethylationEPIC	3	M	10.3	supratentorial	GTR	Ependymoma III	0	1	1	75.48	1	39	EPN_ST_ZFTA	EPN_ST_ZFTA_RELA_A	'1	0.0012
201959740231_R01C01	HIT2000	#N/A	#N/A	IlluminaHumanMethylationEPIC	3	F	4.5	supratentorial	GTR	Ependymoma III	1	1	0	90.36	0	90.36	EPN_ST_ZFTA	EPN_ST_ZFTA_RELA_A	'1	0.0018
201959750082_R05C01	HIT2000	#N/A	#N/A	IlluminaHumanMethylationEPIC	3	F	1.8	posterior fossa	GTR	Ependymoma III	0	1	1	21.6	1	6	EPN_PFA	EPN_PFA_2A	'0.96	0.0009
201959750082_R04C01	HIT2000	#N/A	#N/A	IlluminaHumanMethylationEPIC	3	M	1.6	posterior fossa	GTR	Ependymoma III	0	1	0	132.72	1	131.52	EPN_PFA	EPN_PFA_1A	'0.98	0.00074
201959740229_R05C01	HIT2000	#N/A	#N/A	IlluminaHumanMethylationEPIC	3	M	3.8	posterior fossa	GTR	Ependymoma III	0	1	0	99.36	0	99.36	EPN_PFA	EPN_PFA_2B	'0.89	0.00066
202250800098_R05C01	HIT2000	#N/A	#N/A	IlluminaHumanMethylationEPIC	3	M	4.1	posterior fossa	GTR	Ependymoma III	0	1	0	131.52	0	131.52	EPN_PFA	EPN_PFA_1D	'0.89	0.0012
201959750100_R05C01	HIT2000	#N/A	#N/A	IlluminaHumanMethylationEPIC	3	M	4.1	posterior fossa	GTR	Ependymoma III	0	1	0	68.64	0	68.64	EPN_PFA	EPN_PFA_1B	'1	0.00071
201959750153_R03C01	HIT2000	#N/A	#N/A	IlluminaHumanMethylationEPIC	3	F	11.2	posterior fossa	STR	Ependymoma III	0	1	0	99.96	1	83.88	EPN_PFA	EPN_PFA_1C	'1	0.0026
201959740230_R06C01	HIT2000	#N/A	#N/A	IlluminaHumanMethylationEPIC	3	F	2.4	posterior fossa	GTR	Ependymoma III	0	1	0	120	0	120	EPN_PFA	EPN_PFA_1B	'0.83	0.0033
201194000063_R07C01	HIT2000	#N/A	#N/A	IlluminaHumanMethylationEPIC	3	M	1.5	posterior fossa	#N/A	Ependymoma III	0	1	0	95.4	1	94.32	EPN_PFA	EPN_PFA_1D	'0.56	0.00084
201959740244_R06C01	HIT2000	#N/A	#N/A	IlluminaHumanMethylationEPIC	2	M	13.2	supratentorial	GTR	Ependymoma II	0	1	0	1.2	0	1.2	EPN_PFB	EPN_PFB_4	'0.33	0.00081
201959740229_R08C01	HIT2000	#N/A	#N/A	IlluminaHumanMethylationEPIC	3	M	6.3	supratentorial	GTR	Ependymoma III	0	1	0	126.12	0	126.12	EPN_ST_ZFTA	EPN_ST_ZFTA_RELA_A	'1	0.0016
201959750061_R02C01	HIT2000	#N/A	#N/A	IlluminaHumanMethylationEPIC	3	M	0.9	supratentorial	GTR	Ependymoma III	0	1	0	60	0	60	EPN_ST_ZFTA	EPN_ST_ZFTA_RELA_A	'1	0.0048
201490020171_R01C01	GSM6629187	GSE215240	FFPE	IlluminaHumanMethylationEPIC	#N/A	M	2	#N/A	GTR	Descriptive diagnosis	#N/A	1	0	29	0	29	EPN_ST_ZFTA	EPN_ST_ZFTA_FUS_E	'1	0.0017
201465970011_R01C01	GSM6629678	GSE215240	FFPE	IlluminaHumanMethylationEPIC	2	M	17.76	spinal	STR	Ependymoma II	#N/A	#N/A	0	33	0	33	EPN_SPINE	EPN_SPINE	'1	0.0041
200793300001_R02C01	GSM6630096	GSE215240	FFPE	IlluminaHumanMethylationEPIC	2	F	12	posterior fossa	GTR	Ependymoma, WHO grade II	#N/A	1	0	24	0	24	EPN_PFB	EPN_PFB_3	'0.97	0.00083
201868590144_R07C01	GSM6630194	GSE215240	FFPE	IlluminaHumanMethylationEPIC	3	M	13	posterior fossa	GTR	Ependymoma, WHO grade III	#N/A	1	1	25	1	9	EPN_PFA	EPN_PFA_1C	'1	0.00042
201959750012_R04C01	HIT2000	#N/A	#N/A	IlluminaHumanMethylationEPIC	3	M	11.8	posterior fossa	STR	Ependymoma III	0	1	0	58.44	1	3.24	EPN_ST_ZFTA	EPN_ST_ZFTA_RELA_A	'0.082	0.00049
202073190010_R04C01	GSM6629753	GSE215240	FFPE	IlluminaHumanMethylationEPIC	3	F	1	posterior fossa	STR	Ependymoma, WHO grade III	#N/A	1	0	41	1	21	EPN_PFA	EPN_PFA_1E	'1	0.00083
201904640063_R05C01	GSM6629684	GSE215240	FFPE	IlluminaHumanMethylationEPIC	3	M	11	#N/A	GTR	Ependymoma, WHO grade III	#N/A	1	0	24	0	24	EPN_ST_ZFTA	EPN_ST_ZFTA_RELA_A	'1	0.00052
201858500055_R04C01	GSM6629961	GSE215240&GSE184900	FFPE	IlluminaHumanMethylationEPIC	2	M	12.81	spinal	GTR	Ependymoma II	#N/A	0	0	40	1	29.4	EPN_MPE	EPN_MPE_B	'1	0.0012
201959740189_R06C01	HIT2000	#N/A	#N/A	IlluminaHumanMethylationEPIC	3	F	4.2	supratentorial	GTR	Ependymoma III	0	1	0	65.88	0	65.88	EPN_ST_ZFTA	EPN_ST_ZFTA_FUS_C	'1	0.00086
201959740229_R02C01	HIT2000	#N/A	#N/A	IlluminaHumanMethylationEPIC	3	M	2.3	supratentorial	STR	Ependymoma III	0	1	1	28.56	1	1.8	EPN_ST_ZFTA	EPN_ST_ZFTA_FUS_C	'1	0.00099
201247490043_R01C01	HIT2000	#N/A	#N/A	IlluminaHumanMethylationEPIC	3	F	3.7	supratentorial	STR	Ependymoma III	0	1	0	67.08	0	67.08	EPN_ST_ZFTA	EPN_ST_ZFTA_RELA_A	'1	0.0013
202148010064_R06C01	GSM6630244	GSE215240	FFPE	IlluminaHumanMethylationEPIC	2	M	1	posterior fossa	STR	Ependymoma, WHO grade II	#N/A	1	0	25	1	25	EPN_PFA	EPN_PFA_2A	'1	0.00093
202250800099_R01C01	HIT2000	#N/A	#N/A	IlluminaHumanMethylationEPIC	2	M	14.3	posterior fossa	GTR	Ependymoma II	0	1	0	110.28	0	110.28	EPN_PFB	EPN_PFB_3	'0.95	0.00092
202184990116_R05C01	GSM6629694	GSE215240	FFPE	IlluminaHumanMethylationEPIC	3	F	2	posterior fossa	GTR	Ependymoma, WHO grade III	#N/A	1	0	25	1	18	EPN_PFA	EPN_PFA_2B	'1	0.00065
202250800027_R08C01	GSM6629837	GSE215240	FFPE	IlluminaHumanMethylationEPIC	3	M	4	posterior fossa	GTR	Ependymoma, WHO grade III	#N/A	1	0	20	0	20	EPN_PFA	EPN_PFA_1C	'1	0.0012
202073190066_R01C01	GSM6629647	GSE215240	FFPE	IlluminaHumanMethylationEPIC	3	M	0	posterior fossa	GTR	Ependymoma, WHO grade III	#N/A	1	0	40	0	40	EPN_PFA	EPN_PFA_1E	'1	0.0006
202176290131_R07C01	GSM6630032	GSE215240	FFPE	IlluminaHumanMethylationEPIC	3	M	#N/A	posterior fossa	GTR	Ependymoma, WHO grade III	#N/A	1	0	35	0	35	EPN_PFB	EPN_PFB_1	'0.99	0.00064
202163110040_R03C01	HIT2000	#N/A	#N/A	IlluminaHumanMethylationEPIC	3	M	10.8	posterior fossa	GTR	Ependymoma III	0	1	0	65.64	0	65.64	EPN_PFB	EPN_PFB_4	'1	0.0015
201959750153_R08C01	HIT2000	#N/A	#N/A	IlluminaHumanMethylationEPIC	3	M	3.9	posterior fossa	GTR	Ependymoma III	0	1	0	118.2	0	118.2	EPN_PFA	EPN_PFA_2B	'1	0.018
202163110031_R04C01	HIT2000	#N/A	#N/A	IlluminaHumanMethylationEPIC	3	M	1.9	posterior fossa	STR	Ependymoma III	0	0	0	4.32	1	4.32	EPN_ST_ZFTA	EPN_ST_ZFTA_RELA_A	'0.08	0.0048
201959750049_R02C01	HIT2000	#N/A	#N/A	IlluminaHumanMethylationEPIC	3	F	3.2	posterior fossa	GTR	Ependymoma III	0	1	0	113.04	0	113.04	EPN_PFA	EPN_PFA_2B	'0.74	0.0016
201332340055_R08C01	HIT2000	#N/A	#N/A	IlluminaHumanMethylationEPIC	3	M	11.5	supratentorial	GTR	Ependymoma III	0	1	0	42.84	0	42.84	EPN_ST_ZFTA	EPN_ST_ZFTA_RELA_A	'1	0.0019
201959750100_R04C01	HIT2000	#N/A	#N/A	IlluminaHumanMethylationEPIC	2	F	17	posterior fossa	GTR	Ependymoma II	0	1	0	38.64	0	38.64	EPN_PFB	EPN_PFB_3	'0.98	0.0011
201959740231_R05C01	HIT2000	#N/A	#N/A	IlluminaHumanMethylationEPIC	3	M	2.2	posterior fossa	GTR	Ependymoma III	0	1	1	47.76	1	26.04	EPN_PFA	EPN_PFA_1D	'0.98	0.0007
202250800093_R06C01	HIT2000	#N/A	#N/A	IlluminaHumanMethylationEPIC	3	F	1.8	posterior fossa	STR	Ependymoma III	0	1	0	106.92	0	106.92	EPN_PFA	EPN_PFA_1A	'0.95	0.0013
201959750012_R05C01	HIT2000	#N/A	#N/A	IlluminaHumanMethylationEPIC	3	F	4.8	supratentorial	GTR	Ependymoma III	0	1	0	105.36	0	105.36	EPN_ST_ZFTA	EPN_ST_ZFTA_RELA_A	'1	0.0012
202163110033_R01C01	HIT2000	#N/A	#N/A	IlluminaHumanMethylationEPIC	3	M	1.6	posterior fossa	GTR	Ependymoma III	0	1	0	105.72	1	80.64	EPN_PFA	EPN_PFA_1B	'0.31	0.0036
202250800099_R03C01	HIT2000	#N/A	#N/A	IlluminaHumanMethylationEPIC	3	M	1.1	posterior fossa	STR	Ependymoma III	0	1	1	76.44	1	33.48	EPN_PFA	EPN_PFA_1E	'1	0.0046
202250800093_R08C01	HIT2000	#N/A	#N/A	IlluminaHumanMethylationEPIC	3	M	15	supratentorial	GTR	Ependymoma III	0	1	0	39	0	39	EPN_ST_ZFTA	EPN_ST_ZFTA_RELA_A	'1	0.0049
201959750061_R08C01	HIT2000	#N/A	#N/A	IlluminaHumanMethylationEPIC	3	F	15.2	posterior fossa	STR	Ependymoma III	0	1	0	43.92	0	43.92	EPN_PFA	EPN_PFA_1D	'0.85	0.00093
201959750035_R06C01	HIT2000	#N/A	#N/A	IlluminaHumanMethylationEPIC	3	F	1.5	posterior fossa	GTR	Ependymoma III	0	0	0	146.16	0	146.16	EPN_PFA	EPN_PFA_2A	'1	0.0021
201959740244_R04C01	Beobachtungspatient 2000	#N/A	#N/A	IlluminaHumanMethylationEPIC	3	F	2.9	posterior fossa	STR	Ependymoma III	unclear	1	0	138	1	4.2	EPN_PFA	EPN_PFA_1B	'1	0.00094
202073220095_R05C01	Hamburg	#N/A	#N/A	IlluminaHumanMethylationEPIC	2	M	20.71	spinal	GTR	Ependymoma II	0	1	0	8.28	0	8.28	EPN_SPINE	EPN_SPINE	'1	0.0005
201959750082_R06C01	GSM5600086	GSE184900	#N/A	IlluminaHumanMethylationEPIC	3	M	14	spinal	GTR	Ependymoma III	0	1	0	128.52	0	128.52	EPN_MPE	EPN_MPE_B	'1	0.00084
201959750104_R01C01	Hamburg	#N/A	#N/A	IlluminaHumanMethylationEPIC	2	M	13.75	spinal	GTR	Ependymoma II	unclear	#N/A	0	73.92	0	73.92	EPN_SPINE	EPN_SPINE	'1	0.0054
202163110033_R05C01	GSM5600087	GSE184900	#N/A	IlluminaHumanMethylationEPIC	2	M	16.65	spinal	GTR	Ependymoma II	0	0	0	42	0	42	EPN_MPE	EPN_MPE_B	'0.98	0.0021
201959750049_R06C01	Hamburg	#N/A	#N/A	IlluminaHumanMethylationEPIC	2	F	15.1	posterior fossa	STR	Ependymoma II	#N/A	0	1	39.6	1	39.6	EPN_SPINE	EPN_SPINE	'1	0.002
201959740231_R07C01	Beobachtungspatient 2000	#N/A	#N/A	IlluminaHumanMethylationEPIC	2	F	14.04	spinal	STR	Ependymoma II	unclear	1	1	92.76	1	20.04	EPN_SPINE_MYCN	EPN_SPINE_MYCN	'1	0.0014
201332340088_R01C01	Interimregister HIT2000	#N/A	#N/A	IlluminaHumanMethylationEPIC	3	M	2.4	posterior fossa	GTR	Ependymoma III	0	1	1	24.96	1	6	EPN_PFA	EPN_PFA_2A	'0.71	0.0074
201959750153_R05C01	Interimregister HIT2000	#N/A	#N/A	IlluminaHumanMethylationEPIC	3	F	1.3	posterior fossa	GTR	Ependymoma III	0	1	0	27.6	unclear, in evaluation	#N/A	EPN_PFA	EPN_PFA_1A	'0.6	0.0088
201247490043_R02C01	Interimregister HIT2000	#N/A	#N/A	IlluminaHumanMethylationEPIC	3	F	0.7	posterior fossa	GTR	Ependymoma III	unclear	1	1	63.12	1	9.96	EPN_PFA	EPN_PFA_1E	'1	0.0012
202250800099_R02C01	Interimregister HIT2000	#N/A	#N/A	IlluminaHumanMethylationEPIC	3	F	2.4	posterior fossa	GTR	Ependymoma III	0	1	0	73.56	0	73.56	EPN_PFA	EPN_PFA_1E	'0.9	0.0011
201959740230_R07C01	Interimregister HIT2000	#N/A	#N/A	IlluminaHumanMethylationEPIC	2	M	5.4	posterior fossa	GTR	Ependymoma II	0	0	0	8.64	0	8.64	EPN_PFA	EPN_PFA_1A	'0.56	0.00068
201959750104_R02C01	Interimregister HIT2000	#N/A	#N/A	IlluminaHumanMethylationEPIC	3	M	1	supratentorial	GTR	Ependymoma III	0	0	0	82.92	0	82.92	EPN_ST_ZFTA	EPN_ST_ZFTA_RELA_A	'1	0.00061
201959750035_R08C01	Interimregister HIT2000	#N/A	#N/A	IlluminaHumanMethylationEPIC	3	M	5.6	posterior fossa	GTR	Ependymoma III	0	1	0	62.4	1	3.48	EPN_PFA	EPN_PFA_1C	'1	0.0025
201959750100_R07C01	Interimregister HIT2000	#N/A	#N/A	IlluminaHumanMethylationEPIC	3	M	10.6	posterior fossa	GTR	Ependymoma III	0	1	0	83.04	1	9.96	EPN_PFA	EPN_PFA_1F	'1	0.0015
201959750104_R08C01	Interimregister HIT2000	#N/A	#N/A	IlluminaHumanMethylationEPIC	3	M	1	supratentorial	STR	Ependymoma III	0	1	0	95.88	1	12.12	EPN_YAP	EPN_YAP	'1	0.00069
202163110031_R07C01	Interimregister HIT2000	#N/A	#N/A	IlluminaHumanMethylationEPIC	2	F	14.6	supratentorial	GTR	Ependymoma II	0	1	0	93	0	93	EPN_YAP	EPN_YAP	'0.99	0.0021
202073220094_R07C01	Interimregister HIT2000	#N/A	#N/A	IlluminaHumanMethylationEPIC	2	M	14.4	posterior fossa	GTR	Ependymoma II	0	1	0	51.96	0	51.96	EPN_PFB	EPN_PFB_4	'1	0.00049
202073220095_R07C01	Interimregister HIT2000	#N/A	#N/A	IlluminaHumanMethylationEPIC	2	M	6.8	posterior fossa	GTR	Ependymoma II	unclear	1	0	85.32	0	85.32	EPN_PFB	EPN_PFB_3	'0.82	0.00053
201959740231_R06C01	Interimregister HIT2000	#N/A	#N/A	IlluminaHumanMethylationEPIC	3	M	6	supratentorial	GTR	Ependymoma III	0	1	0	58.92	0	58.92	EPN_ST_ZFTA	EPN_ST_ZFTA_RELA_A	'1	0.0058
202163110033_R08C01	Interimregister HIT2000	#N/A	#N/A	IlluminaHumanMethylationEPIC	3	M	0.8	posterior fossa	STR	Ependymoma III	0	1	0	55.92	1	24.6	EPN_PFA	EPN_PFA_1A	'0.91	0.0009
201247490036_R06C01	Interimregister HIT2000	#N/A	#N/A	IlluminaHumanMethylationEPIC	2	F	4.6	supratentorial	GTR	Ependymoma II	0	1	0	63.84	1	3.12	EPN_ST_ZFTA	EPN_ST_ZFTA_RELA_A	'1	0.0015
201959750082_R07C01	Interimregister HIT2000	#N/A	#N/A	IlluminaHumanMethylationEPIC	3	M	4.2	posterior fossa	GTR	Ependymoma III	0	1	0	66.24	0	66.24	EPN_PFA	EPN_PFA_1B	'0.42	0.00061
202073220095_R04C01	Interimregister HIT2000	#N/A	#N/A	IlluminaHumanMethylationEPIC	3	M	14.6	posterior fossa	GTR	Ependymoma III	0	1	0	54.96	0	54.96	EPN_PFB	EPN_PFB_1	'1	0.00095
201959740231_R03C01	Interimregister HIT2000	#N/A	#N/A	IlluminaHumanMethylationEPIC	2	M	21.1	posterior fossa	GTR	Ependymoma II	0	1	0	42.72	0	42.72	EPN_PFB	EPN_PFB_2	'1	0.00047
201959750132_R01C01	Interimregister HIT2000	#N/A	#N/A	IlluminaHumanMethylationEPIC	2	F	4.6	posterior fossa	GTR	Ependymoma II	0	1	0	81.36	0	81.36	EPN_PFA	EPN_PFA_1B	'0.96	0.0028
201959750061_R05C01	Interimregister HIT2000	#N/A	#N/A	IlluminaHumanMethylationEPIC	3	M	11.3	supratentorial	GTR	Ependymoma III	0	1	0	69.48	0	69.48	EPN_ST_ZFTA	EPN_ST_ZFTA_RELA_A	'1	0.0015
201959740244_R03C01	Interimregister HIT2000	#N/A	#N/A	IlluminaHumanMethylationEPIC	2	M	2.1	posterior fossa	STR	Ependymoma II	unclear	1	0	63	0	63	EPN_PFA	EPN_PFA_1D	'0.92	0.0012
201959740244_R01C01	Interimregister HIT2000	#N/A	#N/A	IlluminaHumanMethylationEPIC	3	F	3.1	posterior fossa	STR	Ependymoma III	unclear	1	0	65.16	0	65.16	EPN_PFA	EPN_PFA_1E	'0.74	0.00082
201959750132_R02C01	Interimregister HIT2000	#N/A	#N/A	IlluminaHumanMethylationEPIC	3	M	1.8	posterior fossa	GTR	Ependymoma III	0	1	1	74.4	1	15.6	EPN_PFA	EPN_PFA_1B	'0.99	0.00091
201959750012_R01C01	Interimregister HIT2000	#N/A	#N/A	IlluminaHumanMethylationEPIC	3	F	1	posterior fossa	GTR	Ependymoma III	0	1	0	90.12	1	73.44	EPN_PFA	EPN_PFA_1A	'0.34	0.00093
201332340067_R08C01	Interimregister HIT2000	#N/A	#N/A	IlluminaHumanMethylationEPIC	3	M	1.5	posterior fossa	GTR	Ependymoma III	0	1	0	81.36	0	81.36	EPN_PFA	EPN_PFA_1A	'1	0.0022
200876170073_R03C01	Interimregister HIT2000	#N/A	#N/A	IlluminaHumanMethylationEPIC	3	M	5.1	posterior fossa	GTR	Ependymoma III	0	1	1	47.4	1	22.32	EPN_PFA	EPN_PFA_1C	'1	0.00033
201959740229_R03C01	Interimregister HIT2000	#N/A	#N/A	IlluminaHumanMethylationEPIC	3	M	2.5	posterior fossa	GTR	Ependymoma III	0	1	0	41.4	1	3	EPN_PFA	EPN_PFA_1D	'0.96	0.00054
201247490036_R05C01	Interimregister HIT2000	#N/A	#N/A	IlluminaHumanMethylationEPIC	2	M	1.2	posterior fossa	GTR	Ependymoma II	0	1	0	53.76	0	53.76	EPN_PFA	EPN_PFA_1E	'1	0.0012
201959750101_R02C01	Interimregister HIT2000	#N/A	#N/A	IlluminaHumanMethylationEPIC	2	M	16.5	supratentorial	GTR	Ependymoma II	0	1	0	58.56	0	58.56	EPN_ST_ZFTA	EPN_ST_ZFTA_RELA_A	'1	0.00067
202250800098_R02C01	Interimregister HIT2000	#N/A	#N/A	IlluminaHumanMethylationEPIC	3	F	1.8	posterior fossa	STR	Ependymoma III	unclear	1	0	37.56	1	17.76	EPN_PFA	EPN_PFA_2B	'0.56	0.00085
201247490036_R08C01	Interimregister HIT2000	#N/A	#N/A	IlluminaHumanMethylationEPIC	3	M	4	posterior fossa	GTR	Ependymoma III	0	1	0	75	1	34.08	EPN_PFA	EPN_PFA_2B	'1	0.00091
202250800098_R01C01	Interimregister HIT2000	#N/A	#N/A	IlluminaHumanMethylationEPIC	3	F	14.3	posterior fossa	GTR	Ependymoma III	0	1	0	78.24	0	78.24	EPN_PFB	EPN_PFB_1	'1	0.029
201959740230_R01C01	Interimregister HIT2000	#N/A	#N/A	IlluminaHumanMethylationEPIC	3	M	16.8	supratentorial	GTR	Ependymoma III	0	1	0	78.48	0	78.48	EPN_ST_ZFTA	EPN_ST_ZFTA_RELA_A	'1	0.0015
201959750012_R02C01	Interimregister HIT2000	#N/A	#N/A	IlluminaHumanMethylationEPIC	3	F	15	supratentorial	GTR	Ependymoma III	0	1	0	70.56	0	70.56	EPN_ST_ZFTA	EPN_ST_ZFTA_RELA_A	'1	0.0041
201959750100_R06C01	Interimregister HIT2000	#N/A	#N/A	IlluminaHumanMethylationEPIC	3	M	9.8	posterior fossa	STR	Ependymoma III	0	1	0	60.12	0	60.12	EPN_PFA	EPN_PFA_1F	'1	0.00065
202073220095_R06C01	Interimregister HIT2000	#N/A	#N/A	IlluminaHumanMethylationEPIC	3	M	4.6	posterior fossa	GTR	Ependymoma III	0	1	1	43.68	1	35.16	EPN_PFA	EPN_PFA_2A	'0.84	0.00056
201959750082_R08C01	Interimregister HIT2000	#N/A	#N/A	IlluminaHumanMethylationEPIC	3	M	13.3	posterior fossa	GTR	Ependymoma III	0	1	0	54.24	1	13.56	EPN_PFA	EPN_PFA_2B	'0.82	0.0018
201959750049_R01C01	Interimregister HIT2000	#N/A	#N/A	IlluminaHumanMethylationEPIC	3	M	7.6	supratentorial	GTR	Ependymoma III	0	1	0	54.12	0	54.12	EPN_ST_ZFTA	EPN_ST_ZFTA_RELA_A	'1	0.00052
201959750153_R02C01	Interimregister HIT2000	#N/A	#N/A	IlluminaHumanMethylationEPIC	3	M	14.7	posterior fossa	STR	Ependymoma III	1	1	0	57.48	1	55.56	EPN_PFB	EPN_PFB_1	'1	0.0066
202073220094_R08C01	Interimregister HIT2000	#N/A	#N/A	IlluminaHumanMethylationEPIC	3	M	3.8	posterior fossa	STR	Ependymoma III	unclear	1	0	20.04	0	20.04	EPN_PFA	EPN_PFA_2B	'1	0.00065
201959750101_R07C01	Interimregister HIT2000	#N/A	#N/A	IlluminaHumanMethylationEPIC	3	F	11.4	posterior fossa	STR	Ependymoma III	0	1	1	29.52	1	15.72	EPN_PFA	EPN_PFA_1C	'0.98	0.0016
201959740231_R02C01	Interimregister HIT2000	#N/A	#N/A	IlluminaHumanMethylationEPIC	3	M	2.9	posterior fossa	STR	Ependymoma III	1	1	0	66.12	1	42.6	EPN_PFA	EPN_PFA_1D	'0.73	0.00046
201959750061_R03C01	Hamburg	#N/A	#N/A	IlluminaHumanMethylationEPIC	#N/A	#N/A	#N/A	#N/A	#N/A	#N/A	#N/A	#N/A	#N/A	#N/A	#N/A	#N/A	EPN_PFA	EPN_PFA_1A	'0.56	0.0008
202250800098_R04C01	Hamburg	#N/A	#N/A	IlluminaHumanMethylationEPIC	#N/A	#N/A	#N/A	#N/A	#N/A	#N/A	#N/A	#N/A	#N/A	#N/A	#N/A	#N/A	EPN_ST_ZFTA	EPN_ST_ZFTA_RELA_A	'1	0.00059
201959750049_R07C01	Hamburg	#N/A	#N/A	IlluminaHumanMethylationEPIC	#N/A	#N/A	#N/A	#N/A	#N/A	#N/A	#N/A	#N/A	#N/A	#N/A	#N/A	#N/A	EPN_YAP	EPN_YAP	'1	0.0012
202163110033_R02C01	Hamburg	#N/A	#N/A	IlluminaHumanMethylationEPIC	#N/A	#N/A	#N/A	#N/A	#N/A	#N/A	#N/A	#N/A	#N/A	#N/A	#N/A	#N/A	EPN_PFA	EPN_PFA_2A	'0.7	0.0069
201959750101_R01C01	Hamburg	#N/A	#N/A	IlluminaHumanMethylationEPIC	#N/A	#N/A	#N/A	#N/A	#N/A	#N/A	#N/A	#N/A	#N/A	#N/A	#N/A	#N/A	EPN_PFB	EPN_PFB_2	'0.98	0.0009
201959750101_R03C01	Hamburg	#N/A	#N/A	IlluminaHumanMethylationEPIC	#N/A	#N/A	#N/A	#N/A	#N/A	#N/A	#N/A	#N/A	#N/A	#N/A	#N/A	#N/A	EPN_ST_ZFTA	EPN_ST_ZFTA_FUS_C	'1	0.00059
201959750061_R04C01	Hamburg	#N/A	#N/A	IlluminaHumanMethylationEPIC	#N/A	#N/A	#N/A	#N/A	#N/A	#N/A	#N/A	#N/A	#N/A	#N/A	#N/A	#N/A	EPN_ST_ZFTA	EPN_ST_ZFTA_RELA_A	'1	0.0024
200482880151_R02C01	GSM6630043	GSE215240	FFPE	IlluminaHumanMethylationEPIC	#N/A	F	12	supratentorial	GTR	Ependymoma, ZFTA fusion-positive	#N/A	1	1	43	1	10	EPN_ST_ZFTA	EPN_ST_ZFTA_RELA_A	'1	0.00092
201247490043_R06C01	GSM6629947	GSE215240	FFPE	IlluminaHumanMethylationEPIC	3	M	2	posterior fossa	GTR	Ependymoma, WHO grade III	#N/A	1	0	62	0	62	EPN_PFA	EPN_PFA_2A	'0.82	0.00059
200790260060_R06C01	GSM6629811	GSE215240	FFPE	IlluminaHumanMethylationEPIC	3	F	1	posterior fossa	GTR	Ependymoma, WHO grade III	#N/A	1	0	29	0	29	EPN_PFA	EPN_PFA_1F	'0.95	0.00084
201959750082_R01C01	Hamburg	#N/A	#N/A	IlluminaHumanMethylationEPIC	#N/A	#N/A	#N/A	#N/A	#N/A	#N/A	#N/A	#N/A	#N/A	#N/A	#N/A	#N/A	EPN_ST_ZFTA	EPN_ST_ZFTA_RELA_A	'1	0.00043
200925700144_R07C01	GSM6629764	GSE215240	FFPE	IlluminaHumanMethylationEPIC	3	F	1	posterior fossa	GTR	Ependymoma, WHO grade III	#N/A	1	0	42	0	42	EPN_PFA	EPN_PFA_2A	'0.85	0.0011
200848860124_R04C01	GSM6629465	GSE215240	FFPE	IlluminaHumanMethylationEPIC	3	F	2	posterior fossa	STR	Ependymoma, WHO grade III	#N/A	1	0	20	0	20	EPN_PFA	EPN_PFA_2B	'1	0.00095
200928190128_R07C01	GSM6629549	GSE215240&GSE184900	FFPE	IlluminaHumanMethylationEPIC	1	F	19.08	spinal	STR	Myxopapillary ependymoma	#N/A	1	0	38.16	0	38.16	EPN_MPE	EPN_MPE_A	'1	0.00075
201194000067_R02C01	GSM6629233	GSE215240	FFPE	IlluminaHumanMethylationEPIC	3	F	2	posterior fossa	GTR	Ependymoma, WHO grade III	#N/A	1	0	23	0	23	EPN_PFA	EPN_PFA_1B	'1	0.0024
201247460053_R02C01	GSM6629812	GSE215240	FFPE	IlluminaHumanMethylationEPIC	3	M	8	posterior fossa	GTR	Ependymoma, WHO grade III	#N/A	1	1	26	1	10	EPN_PFA	EPN_PFA_1B	'0.58	0.00068
201194010059_R08C01	GSM6629171	GSE215240	FFPE	IlluminaHumanMethylationEPIC	3	F	1	posterior fossa	GTR	Ependymoma, WHO grade III	#N/A	1	0	49	1	32	EPN_PFA	EPN_PFA_1A	'1	0.003
201490020159_R02C01	GSM6629711	GSE215240	FFPE	IlluminaHumanMethylationEPIC	3	F	9	posterior fossa	STR	Ependymoma, WHO grade III	#N/A	1	1	43	1	12	EPN_PFA	EPN_PFA_1D	'1	0.00083
201490030047_R08C01	GSM6630058	GSE215240	FFPE	IlluminaHumanMethylationEPIC	3	M	12	posterior fossa	STR	Ependymoma, WHO grade III	#N/A	1	1	26	1	17	EPN_PFA	EPN_PFA_1C	'0.45	0.0054
201533510033_R06C01	GSM6629396	GSE215240	FFPE	IlluminaHumanMethylationEPIC	2	M	15	posterior fossa	GTR	Ependymoma, WHO grade II	#N/A	1	0	39	0	39	EPN_PFB	EPN_PFB_1	'1	0.00048
202073220095_R01C01	HIT88	#N/A	#N/A	IlluminaHumanMethylationEPIC	3	M	3.6	posterior fossa	#N/A	Ependymoma III	#N/A	#N/A	0	300.96	1	121.8	EPN_PFA	EPN_PFA_1B	'0.98	0.02
201959750153_R06C01	SKK87	#N/A	#N/A	IlluminaHumanMethylationEPIC	3	F	1.9	#N/A	#N/A	Ependymoma III	#N/A	#N/A	1	94.92	1	54.72	EPN_PFA	EPN_PFA_1F	'1	0.0037
202163110033_R03C01	SKK87	#N/A	#N/A	IlluminaHumanMethylationEPIC	3	M	1.2	#N/A	#N/A	Ependymoma III	1	#N/A	1	22.92	1	19.56	EPN_PFA	EPN_PFA_1E	'0.71	0.022
201247490043_R03C01	SKK87	#N/A	#N/A	IlluminaHumanMethylationEPIC	2	M	1	#N/A	#N/A	Ependymoma II	#N/A	#N/A	1	77.88	1	22.44	EPN_PFA	EPN_PFA_1A	'0.75	0.0016
201247490043_R04C01	HIT91	#N/A	#N/A	IlluminaHumanMethylationEPIC	3	M	3.8	supratentorial	GTR	Ependymoma III	0	1	0	264.48	0	264.48	EPN_ST_ZFTA	EPN_ST_ZFTA_RELA_A	'1	0.0035
201959750061_R07C01	HIT91	#N/A	#N/A	IlluminaHumanMethylationEPIC	3	M	3.9	#N/A	#N/A	Ependymoma III	#N/A	#N/A	1	13.32	1	10.8	EPN_PFA	EPN_PFA_1D	'0.57	0.032
202093110068_R06C01	HIT91	#N/A	#N/A	IlluminaHumanMethylationEPIC	3	M	8	#N/A	#N/A	Ependymoma III	#N/A	#N/A	1	30.72	1	14.76	EPN_PFA	EPN_PFA_2A	'0.69	0.0025
201959740230_R03C01	SKK92	#N/A	#N/A	IlluminaHumanMethylationEPIC	3	M	1	#N/A	#N/A	Ependymoma III	#N/A	#N/A	1	22.2	1	21.12	EPN_PFA	EPN_PFA_1E	'0.81	0.0028
202250800098_R06C01	SKK92	#N/A	#N/A	IlluminaHumanMethylationEPIC	3	M	2	#N/A	#N/A	Ependymoma III	#N/A	#N/A	1	59.64	1	20.28	EPN_SPINE	EPN_SPINE	'0.85	0.033
201959740244_R05C01	HIT91	#N/A	#N/A	IlluminaHumanMethylationEPIC	3	M	5.7	#N/A	#N/A	Ependymoma III	#N/A	#N/A	1	170.76	1	109.56	EPN_PFA	EPN_PFA_1C	'1	0.001
202093110068_R07C01	SKK92	#N/A	#N/A	IlluminaHumanMethylationEPIC	3	M	1.7	#N/A	#N/A	Ependymoma III	#N/A	#N/A	1	51.96	1	25.68	EPN_PFA	EPN_PFA_1B	'0.99	0.00065
202250800093_R05C01	SKK92	#N/A	#N/A	IlluminaHumanMethylationEPIC	3	M	1.2	#N/A	#N/A	Ependymoma III	#N/A	#N/A	1	26.52	1	12.72	EPN_PFA	EPN_PFA_2A	'1	0.01
202163110031_R05C01	HIT ’99	#N/A	#N/A	IlluminaHumanMethylationEPIC	3	F	11.8	supratentorial	GTR	Ependymoma III	0	1	0	167.04	0	167.04	EPN_ST_ZFTA	EPN_ST_ZFTA_RELA_A	'1	0.043
201247490036_R04C01	HIT ’99	#N/A	#N/A	IlluminaHumanMethylationEPIC	3	F	3.4	posterior fossa	STR	Ependymoma III	0	1	1	36.84	1	9.96	EPN_PFA	EPN_PFA_1A	'0.48	0.0027
200788250047_R06C01	GSM5600040	GSE184900	#N/A	IlluminaHumanMethylationEPIC	#N/A	M	33	spinal	GTR	Myxopapillary ependymoma	#N/A	0	#N/A	#N/A	0	3.96	EPN_MPE	EPN_MPE_B	'1	0.00033
200793820019_R04C01	GSM5600038	GSE184900	#N/A	IlluminaHumanMethylationEPIC	#N/A	F	47	spinal	GTR	Myxopapillary ependymoma	#N/A	0	#N/A	#N/A	0	48	EPN_MPE	EPN_MPE_B	'1	0.00084
200992360003_R02C01	GSM5600076	GSE184900	#N/A	IlluminaHumanMethylationEPIC	#N/A	F	17	spinal	STR	Myxopapillary ependymoma	#N/A	0	#N/A	#N/A	1	6	EPN_MPE	EPN_MPE_A	'1	0.00092
200992360042_R08C01	GSM5600077	GSE184900	#N/A	IlluminaHumanMethylationEPIC	#N/A	M	12	spinal	GTR	Myxopapillary ependymoma	#N/A	0	#N/A	#N/A	1	37.2	EPN_MPE	EPN_MPE_B	'1	0.029
201172580032_R03C01	GSM5600039	GSE184900	#N/A	IlluminaHumanMethylationEPIC	2	F	72	spinal	#N/A	Ependymoma II	#N/A	0	#N/A	#N/A	0	12	EPN_MPE	EPN_MPE_B	'1	0.00085
202128330004_R05C01	GSM5600021	GSE184900	#N/A	IlluminaHumanMethylationEPIC	#N/A	M	27	spinal	#N/A	Myxopapillary ependymoma	#N/A	#N/A	#N/A	24	0	24	EPN_MPE	EPN_MPE_B	'1	0.00036
202232290213_R07C01	GSM5599996	GSE184900	#N/A	IlluminaHumanMethylationEPIC	2	F	40.11	spinal	#N/A	Tanycytic ependymoma II	#N/A	#N/A	#N/A	#N/A	#N/A	#N/A	EPN_MPE	EPN_MPE_B	'1	0.0011
202259340034_R04C01	GSM5600078	GSE184900	#N/A	IlluminaHumanMethylationEPIC	2	M	8	#N/A	#N/A	Papillary Ependymoma II	#N/A	#N/A	#N/A	#N/A	#N/A	#N/A	EPN_MPE	EPN_MPE_A	'1	0.0008
202277800083_R01C01	GSM5600020	GSE184900	#N/A	IlluminaHumanMethylationEPIC	3	M	44.1	spinal	#N/A	Papillary Ependymoma III	#N/A	#N/A	#N/A	70.88	1	70.88	EPN_MPE	EPN_MPE_A	'0.97	0.019
202775280113_R01C01	GSM5600018	GSE184900	#N/A	IlluminaHumanMethylationEPIC	2	F	80.65	spinal	#N/A	Tanycytic ependymoma II	#N/A	#N/A	#N/A	#N/A	#N/A	#N/A	EPN_MPE	EPN_MPE_B	'1	0.0031
202775280113_R06C01	GSM5600019	GSE184900	#N/A	IlluminaHumanMethylationEPIC	2	F	39.5	supratentorial	#N/A	Papillary Ependymoma II	#N/A	#N/A	#N/A	#N/A	#N/A	#N/A	EPN_MPE	EPN_MPE_B	'1	0.0013
202779010069_R02C01	GSM5600079	GSE184900	#N/A	IlluminaHumanMethylationEPIC	#N/A	M	#N/A	#N/A	#N/A	#N/A	#N/A	#N/A	#N/A	#N/A	#N/A	#N/A	EPN_MPE	EPN_MPE_B	'1	0.00061
202908540110_R08C01	GSM5600022	GSE184900	#N/A	IlluminaHumanMethylationEPIC	#N/A	M	81	spinal	#N/A	Ependymoma II oder myxopap. Ependymoma I.	#N/A	#N/A	#N/A	#N/A	#N/A	#N/A	EPN_MPE	EPN_MPE_B	'1	0.00051
202915420030_R06C01	GSM5600003	GSE184900	#N/A	IlluminaHumanMethylationEPIC	#N/A	F	46.92	spinal	GTR	Myxopapillary ependymoma	#N/A	0	#N/A	4.8	0	4.5	EPN_MPE	EPN_MPE_B	'1	0.00076
203013220134_R01C01	GSM5600048	GSE184900	#N/A	IlluminaHumanMethylationEPIC	2	F	44.67	spinal	#N/A	Ependymoma II	#N/A	#N/A	#N/A	#N/A	#N/A	#N/A	EPN_MPE	EPN_MPE_B	'1	0.00061
203026840104_R07C01	GSM5600080	GSE184900	#N/A	IlluminaHumanMethylationEPIC	#N/A	#N/A	#N/A	#N/A	#N/A	#N/A	#N/A	#N/A	#N/A	#N/A	#N/A	#N/A	EPN_MPE	EPN_MPE_A	'1	0.0013
203068760234_R06C01	GSM5600046	GSE184900	#N/A	IlluminaHumanMethylationEPIC	#N/A	M	60.27	spinal	GTR	niedriggradiger, ependymaler Tumor	#N/A	0	#N/A	13.2	0	13.2	EPN_MPE	EPN_MPE_B	'1	0.00032
203072530063_R05C01	GSM5600049	GSE184900	#N/A	IlluminaHumanMethylationEPIC	#N/A	F	36.88	spinal	#N/A	Myxopapillary ependymoma	#N/A	#N/A	#N/A	#N/A	#N/A	#N/A	EPN_MPE	EPN_MPE_B	'0.76	0.00052
203084910124_R01C01	GSM5600047	GSE184900	#N/A	IlluminaHumanMethylationEPIC	3	F	40.95	spinal	#N/A	Anaplastic ependymoma III	#N/A	#N/A	#N/A	#N/A	#N/A	#N/A	EPN_MPE	EPN_MPE_B	'1	0.011
203175700132_R03C01	GSM5600028	GSE184900	#N/A	IlluminaHumanMethylationEPIC	2	M	#N/A	spinal	#N/A	Tanycytic ependymoma II	#N/A	#N/A	#N/A	#N/A	#N/A	#N/A	EPN_MPE	EPN_MPE_B	'1	0.0039
203175700132_R05C01	GSM5600027	GSE184900	#N/A	IlluminaHumanMethylationEPIC	2	F	16	spinal	#N/A	Papillary Ependymoma II	#N/A	#N/A	#N/A	#N/A	#N/A	#N/A	EPN_MPE	EPN_MPE_A	'1	0.0011
203175700132_R06C01	GSM5600033	GSE184900	#N/A	IlluminaHumanMethylationEPIC	2	M	42.58	spinal	#N/A	Papillary Ependymoma II	#N/A	#N/A	#N/A	#N/A	#N/A	#N/A	EPN_MPE	EPN_MPE_A	'1	0.0017
203249020036_R01C01	GSM5600050	GSE184900	#N/A	IlluminaHumanMethylationEPIC	#N/A	M	48.52	spinal	STR	Myxopapillary ependymoma	#N/A	0	#N/A	10.8	0	10.8	EPN_MPE	EPN_MPE_A	'1	0.00047
203249020122_R05C01	GSM5600041	GSE184900	#N/A	IlluminaHumanMethylationEPIC	2	#N/A	31.18	spinal	GTR	Ependymoma II	#N/A	#N/A	#N/A	#N/A	#N/A	#N/A	EPN_MPE	EPN_MPE_B	'0.71	0.0097
203253040094_R08C01	GSM5600093	GSE184900	#N/A	IlluminaHumanMethylationEPIC	#N/A	F	13.7	spinal	#N/A	Myxopapillary ependymoma	#N/A	0	#N/A	16.8	0	16.7	EPN_MPE	EPN_MPE_B	'1	0.003
203282450109_R01C01	GSM5600016	GSE184900	#N/A	IlluminaHumanMethylationEPIC	2	#N/A	65.97	spinal	#N/A	Ependymoma II	#N/A	#N/A	#N/A	#N/A	#N/A	#N/A	EPN_MPE	EPN_MPE_B	'1	0.0013
203282450233_R01C01	GSM5600081	GSE184900	#N/A	IlluminaHumanMethylationEPIC	#N/A	F	7	spinal	#N/A	#N/A	#N/A	#N/A	#N/A	#N/A	#N/A	#N/A	EPN_MPE	EPN_MPE_A	'1	0.0015
203550300114_R04C01	GSM5600085	GSE184900	#N/A	IlluminaHumanMethylationEPIC	#N/A	M	21	spinal	GTR	Anaplastic myxopap. Ependymoma	#N/A	1	#N/A	#N/A	1	13.2	EPN_MPE	EPN_MPE_A	'0.46	0.0005
203810640031_R05C01	GSM5600023	GSE184900	#N/A	IlluminaHumanMethylationEPIC	#N/A	M	61	spinal	#N/A	Myxopapillary ependymoma	#N/A	#N/A	#N/A	10.8	0	10.8	EPN_MPE	EPN_MPE_B	'1	0.00044
203810690133_R02C01	GSM5600055	GSE184900	#N/A	IlluminaHumanMethylationEPIC	#N/A	M	60	spinal	#N/A	niedriggradiger glialer Tumor	#N/A	#N/A	#N/A	#N/A	#N/A	#N/A	EPN_MPE	EPN_MPE_B	'1	0.00092
203821710014_R05C01	GSM5600052	GSE184900	#N/A	IlluminaHumanMethylationEPIC	#N/A	F	37.5	spinal	GTR	Myxopapillary ependymoma	#N/A	0	#N/A	2.4	0	2.4	EPN_SPINE	EPN_SPINE	'0.51	0.00084
203821710036_R06C01	GSM5600056	GSE184900	#N/A	IlluminaHumanMethylationEPIC	#N/A	M	20	spinal	#N/A	niedriggradiger glialer Tumor	#N/A	#N/A	#N/A	#N/A	#N/A	#N/A	EPN_MPE	EPN_MPE_A	'0.68	0.00044
203824850082_R08C01	GSM5600029	GSE184900	#N/A	IlluminaHumanMethylationEPIC	2	M	54.13	spinal	#N/A	Ependymoma II	#N/A	#N/A	#N/A	#N/A	#N/A	#N/A	EPN_MPE	EPN_MPE_B	'1	0.00058
203866300024_R03C01	GSM5600051	GSE184900	#N/A	IlluminaHumanMethylationEPIC	#N/A	M	39.49	spinal	GTR	Myxopapillary ependymoma	#N/A	0	#N/A	3.6	0	3.6	EPN_MPE	EPN_MPE_B	'1	0.00055
203866300118_R06C01	GSM5600053	GSE184900	#N/A	IlluminaHumanMethylationEPIC	2	M	53.94	spinal	GTR	Ependymoma II	#N/A	0	#N/A	1.2	0	1.2	EPN_MPE	EPN_MPE_B	'1	0.00037
203867050007_R01C01	GSM5600057	GSE184900	#N/A	IlluminaHumanMethylationEPIC	#N/A	F	63	spinal	GTR	Myxopapillary ependymoma	#N/A	0	#N/A	3.65	0	3.65	EPN_MPE	EPN_MPE_B	'0.95	0.00086
203890880068_R01C01	GSM5600058	GSE184900	#N/A	IlluminaHumanMethylationEPIC	#N/A	M	61	spinal	GTR	Myxopapillary ependymoma	#N/A	0	#N/A	1.2	0	1.2	EPN_MPE	EPN_MPE_B	'1	0.00032
203939360032_R05C01	GSM5600008	GSE184900	#N/A	IlluminaHumanMethylationEPIC	#N/A	F	60.44	spinal	#N/A	Myxopapillary ependymoma	#N/A	#N/A	#N/A	#N/A	#N/A	#N/A	EPN_MPE	EPN_MPE_A	'0.98	0.00085
203946830082_R05C01	GSM5600030	GSE184900	#N/A	IlluminaHumanMethylationEPIC	2	F	28.76	spinal	#N/A	Ependymoma II	#N/A	#N/A	#N/A	#N/A	#N/A	#N/A	EPN_MPE	EPN_MPE_B	'1	0.00087
203952880060_R02C01	GSM5600009	GSE184900	#N/A	IlluminaHumanMethylationEPIC	#N/A	M	51.57	spinal	#N/A	Myxopapillary ependymoma	#N/A	#N/A	#N/A	#N/A	#N/A	#N/A	EPN_MPE	EPN_MPE_B	'1	0.00086
203991530126_R08C01	GSM5600024	GSE184900	#N/A	IlluminaHumanMethylationEPIC	#N/A	F	68	spinal	#N/A	Ependymoma II oder myxopap. Ependymoma I.	#N/A	#N/A	#N/A	#N/A	#N/A	#N/A	EPN_MPE	EPN_MPE_B	'1	0.0014
200876170010_R07C01	GSM6629188	GSE215240&GSE184900	FFPE	IlluminaHumanMethylationEPIC	3	M	11.22	#N/A	GTR	Anaplastic ependymoma III	#N/A	1	0	43.08	0	43.08	EPN_MPE	EPN_MPE_B	'1	0.00083
204001300129_R02C01	GSM5600025	GSE184900	#N/A	IlluminaHumanMethylationEPIC	#N/A	M	60	spinal	#N/A	Myxopapillary ependymoma	#N/A	#N/A	#N/A	#N/A	#N/A	#N/A	EPN_MPE	EPN_MPE_A	'1	0.00085
204081740083_R03C01	GSM5600062	GSE184900	#N/A	IlluminaHumanMethylationEPIC	3	F	47.04	spinal	GTR	Anaplastic ependymoma III	#N/A	0	#N/A	17.33	0	17.33	EPN_MPE	EPN_MPE_B	'1	0.0025
204081740103_R01C01	GSM5600000	GSE184900	#N/A	IlluminaHumanMethylationEPIC	2	M	45.85	spinal	#N/A	Ependymoma II	#N/A	#N/A	#N/A	#N/A	#N/A	#N/A	EPN_MPE	EPN_MPE_B	'1	0.001
204086160018_R07C01	GSM5600083	GSE184900	#N/A	IlluminaHumanMethylationEPIC	#N/A	M	49	spinal	GTR	Myxopapillary ependymoma	#N/A	0	#N/A	#N/A	0	46.98	EPN_MPE	EPN_MPE_B	'0.99	0.01
204086160147_R05C01	GSM5600061	GSE184900	#N/A	IlluminaHumanMethylationEPIC	#N/A	F	10.39	spinal	GTR	Myxopapillary ependymoma	#N/A	0	#N/A	40.08	0	40.08	EPN_MPE	EPN_MPE_B	'1	0.0017
204086160147_R06C01	GSM5600088	GSE184900	#N/A	IlluminaHumanMethylationEPIC	#N/A	M	11	spinal	#N/A	Myxopapillary ependymoma	#N/A	#N/A	#N/A	#N/A	#N/A	#N/A	EPN_MPE	EPN_MPE_A	'1	0.0013
204086170045_R05C01	GSM5600068	GSE184900	#N/A	IlluminaHumanMethylationEPIC	2	M	55.95	spinal	GTR	Ependymoma II	#N/A	0	#N/A	57.6	0	57.27	EPN_MPE	EPN_MPE_B	'1	0.0016
204086170045_R06C01	GSM5600063	GSE184900	#N/A	IlluminaHumanMethylationEPIC	2	M	45.29	spinal	GTR	Ependymoma II	#N/A	0	#N/A	52.8	0	52.54	EPN_MPE	EPN_MPE_B	'1	0.0011
204086170045_R07C01	GSM5600065	GSE184900	#N/A	IlluminaHumanMethylationEPIC	2	F	28.1	spinal	GTR	Ependymoma II	#N/A	0	#N/A	16.8	0	16.27	EPN_MPE	EPN_MPE_B	'1	0.0032
204086170045_R08C01	GSM5600064	GSE184900	#N/A	IlluminaHumanMethylationEPIC	2	F	44.58	spinal	GTR	Ependymoma II	#N/A	0	#N/A	150	0	149.75	EPN_MPE	EPN_MPE_B	'1	0.0029
204086170050_R05C01	GSM5600070	GSE184900	#N/A	IlluminaHumanMethylationEPIC	2	F	29.79	spinal	GTR	Ependymoma II	#N/A	0	#N/A	140.78	0	140.78	EPN_MPE	EPN_MPE_B	'0.86	0.012
204229110130_R03C01	GSM5600095	GSE184900	#N/A	IlluminaHumanMethylationEPIC	#N/A	M	12.97	spinal	#N/A	Ependymoma	#N/A	#N/A	#N/A	#N/A	#N/A	#N/A	EPN_MPE	EPN_MPE_B	'1	0.00047
204229180070_R08C01	GSM5600060	GSE184900	#N/A	IlluminaHumanMethylationEPIC	#N/A	F	31	spinal	GTR	Ependymoma	#N/A	0	#N/A	1.48	0	1.48	EPN_MPE	EPN_MPE_B	'1	0.0012
204229180126_R02C01	GSM5600059	GSE184900	#N/A	IlluminaHumanMethylationEPIC	#N/A	M	59	spinal	STR	Myxopapillary ependymoma	#N/A	1	#N/A	1.2	0	1.2	EPN_MPE	EPN_MPE_A	'1	0.00034
204229190128_R01C01	GSM5600067	GSE184900	#N/A	IlluminaHumanMethylationEPIC	2	F	69.55	spinal	GTR	Ependymoma II	#N/A	0	#N/A	9.9	0	9.9	EPN_MPE	EPN_MPE_B	'1	0.0028
204229190128_R02C01	GSM5600069	GSE184900	#N/A	IlluminaHumanMethylationEPIC	2	M	52.53	spinal	#N/A	Ependymoma II	#N/A	#N/A	#N/A	122.47	0	122.47	EPN_MPE	EPN_MPE_B	'1	0.016
204229190128_R03C01	GSM5600071	GSE184900	#N/A	IlluminaHumanMethylationEPIC	2	M	77.88	spinal	GTR	Ependymoma II	#N/A	0	#N/A	121.2	0	120.82	EPN_MPE	EPN_MPE_B	'1	0.0024
204229190128_R04C01	GSM5600066	GSE184900	#N/A	IlluminaHumanMethylationEPIC	2	F	76.02	spinal	GTR	Ependymoma II	#N/A	0	#N/A	151.59	0	151.59	EPN_MPE	EPN_MPE_B	'1	0.0016
204234160044_R04C01	GSM5600042	GSE184900	#N/A	IlluminaHumanMethylationEPIC	3	M	10.3	spinal	GTR	Anaplastic ependymoma III	#N/A	1	#N/A	72.6	0	72.6	EPN_MPE	EPN_MPE_A	'1	0.0029
201465960007_R02C01	GSM6629757	GSE215240&GSE184900	FFPE	IlluminaHumanMethylationEPIC	3	M	16	#N/A	GTR	Anaplastic ependymoma III	#N/A	0	0	34.92	0	34.92	EPN_MPE	EPN_MPE_B	'1	0.00038
204234660035_R02C01	GSM5600054	GSE184900	#N/A	IlluminaHumanMethylationEPIC	#N/A	M	55	spinal	GTR	Myxopapillary ependymoma	#N/A	0	#N/A	3.6	0	3.6	EPN_MPE	EPN_MPE_A	'1	0.00093
204294120040_R02C01	GSM5600013	GSE184900	#N/A	IlluminaHumanMethylationEPIC	#N/A	F	54	spinal	GTR	Myxopapillary ependymoma	#N/A	0	#N/A	4.14	0	4.14	EPN_MPE	EPN_MPE_B	'0.98	0.00074
204294120040_R07C01	GSM5600004	GSE184900	#N/A	IlluminaHumanMethylationEPIC	#N/A	M	25	spinal	#N/A	Myxopapillary ependymoma	#N/A	#N/A	#N/A	5.23	0	5.23	EPN_MPE	EPN_MPE_B	'1	0.00052
204294120040_R08C01	GSM5599999	GSE184900	#N/A	IlluminaHumanMethylationEPIC	#N/A	M	41	spinal	GTR	Myxopapillary ependymoma	#N/A	0	#N/A	33.86	0	33.86	EPN_MPE	EPN_MPE_B	'1	0.0021
204294120068_R02C01	GSM5600010	GSE184900	#N/A	IlluminaHumanMethylationEPIC	#N/A	M	56	spinal	GTR	Myxopapillary ependymoma	#N/A	0	#N/A	#N/A	#N/A	#N/A	EPN_MPE	EPN_MPE_B	'1	0.00042
204294120068_R03C01	GSM5599987	GSE184900	#N/A	IlluminaHumanMethylationEPIC	#N/A	M	45	spinal	GTR	Myxopapillary ependymoma	#N/A	0	#N/A	#N/A	#N/A	#N/A	EPN_MPE	EPN_MPE_B	'1	0.00049
204294120068_R04C01	GSM5599997	GSE184900	#N/A	IlluminaHumanMethylationEPIC	#N/A	M	63	spinal	GTR	Myxopapillary ependymoma	#N/A	0	#N/A	37.41	0	37.41	EPN_MPE	EPN_MPE_B	'1	0.00063
204294120068_R08C01	GSM5599993	GSE184900	#N/A	IlluminaHumanMethylationEPIC	#N/A	M	33	spinal	GTR	Myxopapillary ependymoma	#N/A	0	#N/A	75.6	0	75.6	EPN_MPE	EPN_MPE_B	'1	0.0037
204339300017_R02C01	GSM5599984	GSE184900	#N/A	IlluminaHumanMethylationEPIC	#N/A	M	24	spinal	STR	Myxopapillary ependymoma	#N/A	0	#N/A	192	1	60	EPN_MPE	EPN_MPE_A	'1	0.0039
204339300017_R03C01	GSM5599994	GSE184900	#N/A	IlluminaHumanMethylationEPIC	#N/A	F	29.7	spinal	STR	Myxopapillary ependymoma	#N/A	0	#N/A	68.25	1	30	EPN_MPE	EPN_MPE_A	'1	0.0011
204339300017_R04C01	GSM5599988	GSE184900	#N/A	IlluminaHumanMethylationEPIC	#N/A	F	23	spinal	STR	Myxopapillary ependymoma	#N/A	0	#N/A	126	1	15.6	EPN_MPE	EPN_MPE_A	'0.6	0.00088
204339300104_R04C01	GSM5599989	GSE184900	#N/A	IlluminaHumanMethylationEPIC	#N/A	M	74.3	spinal	GTR	Myxopapillary ependymoma	#N/A	0	#N/A	109.61	0	109.61	EPN_MPE	EPN_MPE_B	'1	0.00058
204361730016_R07C01	GSM5599998	GSE184900	#N/A	IlluminaHumanMethylationEPIC	2	F	58.33	spinal	#N/A	Ependymoma II	#N/A	#N/A	#N/A	#N/A	#N/A	#N/A	EPN_MPE	EPN_MPE_B	'1	0.0017
204361730148_R02C01	GSM5600012	GSE184900	#N/A	IlluminaHumanMethylationEPIC	2	M	54.45	spinal	#N/A	Ependymoma II	#N/A	#N/A	#N/A	#N/A	#N/A	#N/A	EPN_MPE	EPN_MPE_B	'1	0.00052
204361730152_R02C01	GSM5599990	GSE184900	#N/A	IlluminaHumanMethylationEPIC	#N/A	F	27	spinal	GTR	Myxopapillary ependymoma	#N/A	#N/A	#N/A	72.49	0	72	EPN_MPE	EPN_MPE_B	'1	0.0037
204361730152_R03C01	GSM5599991	GSE184900	#N/A	IlluminaHumanMethylationEPIC	#N/A	M	25	spinal	GTR	Myxopapillary ependymoma	#N/A	0	#N/A	82.8	0	82.36	EPN_MPE	EPN_MPE_B	'1	0.0021
204361730152_R04C01	GSM5599995	GSE184900	#N/A	IlluminaHumanMethylationEPIC	#N/A	M	32.28	spinal	GTR	Myxopapillary ependymoma	#N/A	0	#N/A	58.8	0	58.8	EPN_MPE	EPN_MPE_B	'1	0.00098
204361730152_R05C01	GSM5600002	GSE184900	#N/A	IlluminaHumanMethylationEPIC	#N/A	M	29.09	spinal	GTR	Myxopapillary ependymoma	#N/A	0	#N/A	14.4	1	14.27	EPN_MPE	EPN_MPE_A	'1	0.00071
204361730152_R07C01	GSM5599992	GSE184900	#N/A	IlluminaHumanMethylationEPIC	#N/A	M	51	spinal	GTR	Myxopapillary ependymoma	#N/A	0	#N/A	78	0	78	EPN_MPE	EPN_MPE_B	'1	0.0035
204361730152_R08C01	GSM5600005	GSE184900	#N/A	IlluminaHumanMethylationEPIC	2	M	65	spinal	GTR	Ependymoma II	#N/A	0	#N/A	14.5	0	14.5	EPN_MPE	EPN_MPE_B	'1	0.0027
204367400143_R08C01	GSM5600032	GSE184900	#N/A	IlluminaHumanMethylationEPIC	2	M	45.85	#N/A	#N/A	Ependymoma II	#N/A	#N/A	#N/A	#N/A	#N/A	#N/A	EPN_MPE	EPN_MPE_B	'1	0.00051
204425700040_R06C01	GSM5600084	GSE184900	#N/A	IlluminaHumanMethylationEPIC	#N/A	#N/A	#N/A	spinal	#N/A	Gliom	#N/A	#N/A	#N/A	#N/A	#N/A	#N/A	EPN_MPE	EPN_MPE_A	'1	0.0014
204425700098_R07C01	GSM5600082	GSE184900	#N/A	IlluminaHumanMethylationEPIC	#N/A	F	27	spinal	GTR	Myxopapillary ependymoma	#N/A	0	#N/A	#N/A	0	9.5	EPN_MPE	EPN_MPE_A	'1	0.0008
204551190161_R08C01	GSM5600026	GSE184900	#N/A	IlluminaHumanMethylationEPIC	#N/A	M	48	spinal	#N/A	Myxopapillary ependymoma	#N/A	#N/A	#N/A	#N/A	#N/A	#N/A	EPN_MPE	EPN_MPE_A	'1	0.00054
204798720010_R02C01	GSM5600001	GSE184900	#N/A	IlluminaHumanMethylationEPIC	2	M	35.13	spinal	GTR	Ependymoma II	#N/A	0	#N/A	17.26	0	17.26	EPN_MPE	EPN_MPE_B	'1	0.00069
204798720010_R04C01	GSM5600007	GSE184900	#N/A	IlluminaHumanMethylationEPIC	2	M	71.03	spinal	GTR	Ependymoma II	#N/A	0	#N/A	3.6	0	3.02	EPN_MPE	EPN_MPE_B	'1	0.00048
204798720012_R06C01	GSM5600094	GSE184900	#N/A	IlluminaHumanMethylationEPIC	#N/A	M	12.8	spinal	GTR	Myxopapillary ependymoma	#N/A	#N/A	#N/A	#N/A	#N/A	#N/A	EPN_MPE	EPN_MPE_A	'0.93	0.00067
204798720012_R08C01	GSM5600014	GSE184900	#N/A	IlluminaHumanMethylationEPIC	#N/A	M	58.3	spinal	GTR	Myxopapillary ependymoma	#N/A	0	#N/A	1.2	0	1.02	EPN_MPE	EPN_MPE_B	'1	0.00085
204860670033_R08C01	GSM5600091	GSE184900	#N/A	IlluminaHumanMethylationEPIC	#N/A	M	12.22	spinal	GTR	Myxopapillary ependymoma	#N/A	#N/A	#N/A	#N/A	#N/A	#N/A	EPN_MPE	EPN_MPE_A	'1	0.0005
202176290099_R05C01	GSM6629125	GSE215240	FFPE	IlluminaHumanMethylationEPIC	3	M	1	#N/A	GTR	Ependymoma, WHO grade III	#N/A	1	0	23	0	23	EPN_PFA	EPN_PFA_1A	'1	0.00035
202176290102_R01C01	GSM6629126	GSE215240	FFPE	IlluminaHumanMethylationEPIC	#N/A	M	12	supratentorial	GTR	Astroblastoma	#N/A	1	0	26	1	1	EPN_ST_ZFTA	EPN_ST_ZFTA_FUS_C	'1	0.0003
203048410167_R05C01	GSM6629132	GSE215240	FFPE	IlluminaHumanMethylationEPIC	3	F	2	posterior fossa	GTR	Ependymoma, WHO grade III	#N/A	1	0	19	1	19	EPN_PFA	EPN_PFA_1D	'0.99	0.00077
201465900042_R07C01	GSM6629141	GSE215240	FFPE	IlluminaHumanMethylationEPIC	3	M	2	posterior fossa	GTR	Ependymoma, WHO grade III	#N/A	1	0	39	1	32	EPN_PFA	EPN_PFA_1F	'0.81	0.001
200992280003_R06C01	GSM6629147	GSE215240	FFPE	IlluminaHumanMethylationEPIC	#N/A	F	11	supratentorial	GTR	Ependymoma, ZFTA fusion-positive	#N/A	1	1	21	1	4	EPN_ST_ZFTA	EPN_ST_ZFTA_RELA_A	'1	0.00074
202292320101_R07C01	GSM6629150	GSE215240	FFPE	IlluminaHumanMethylationEPIC	3	M	3	posterior fossa	GTR	Ependymoma, WHO grade III	#N/A	1	0	31	0	31	EPN_PFA	EPN_PFA_1B	'0.97	0.00051
202259340131_R03C01	GSM6629152	GSE215240	FFPE	IlluminaHumanMethylationEPIC	1	M	9	spinal	#N/A	Myxopapillary ependymoma (MPE)	#N/A	#N/A	#N/A	#N/A	#N/A	#N/A	EPN_MPE	EPN_MPE	'1	0.00074
202292310028_R01C01	GSM6629158	GSE215240	FFPE	IlluminaHumanMethylationEPIC	1	F	15	spinal	#N/A	Myxopapillary ependymoma (MPE)	#N/A	#N/A	#N/A	#N/A	#N/A	#N/A	EPN_MPE	EPN_MPE	'1	0.00066
203049640086_R05C01	GSM6629178	GSE215240	FFPE	IlluminaHumanMethylationEPIC	3	F	2	posterior fossa	GTR	Ependymoma, WHO grade III	#N/A	1	0	20	1	11	EPN_PFA	EPN_PFA_1A	'0.33	0.00091
201530450034_R07C01	GSM6629198	GSE215240	FFPE	IlluminaHumanMethylationEPIC	3	F	12	posterior fossa	#N/A	Ependymoma, WHO grade III	#N/A	#N/A	#N/A	#N/A	#N/A	#N/A	EPN_PFA	EPN_PFA_1C	'0.98	0.0064
203048410053_R08C01	GSM6629219	GSE215240	FFPE	IlluminaHumanMethylationEPIC	#N/A	M	6	supratentorial	GTR	Ependymoma, ZFTA fusion-positive	#N/A	1	0	14	0	14	EPN_ST_ZFTA	EPN_ST_ZFTA_RELA_A	'1	0.00047
200784530098_R03C01	GSM6629262	GSE215240	FFPE	IlluminaHumanMethylationEPIC	2	M	17	posterior fossa	#N/A	Ependymoma, WHO grade II	#N/A	#N/A	#N/A	#N/A	#N/A	#N/A	EPN_PFB	EPN_PFB_4	'0.26	0.00024
202176290102_R07C01	GSM6629307	GSE215240	FFPE	IlluminaHumanMethylationEPIC	3	F	2	posterior fossa	GTR	Ependymoma, WHO grade III	#N/A	1	0	8	0	8	EPN_PFA	EPN_PFA_1C	'0.64	0.00064
202292320017_R05C01	GSM6629359	GSE215240	FFPE	IlluminaHumanMethylationEPIC	#N/A	F	11	supratentorial	STR	Ependymoma, ZFTA fusion-positive	#N/A	1	0	20	0	20	EPN_ST_ZFTA	EPN_ST_ZFTA_RELA_A	'1	0.0006
200772280055_R06C01	GSM6629413	GSE215240	FFPE	IlluminaHumanMethylationEPIC	2	M	11	spinal	STR	Ependymoma, WHO grade II	#N/A	1	0	54	1	25	EPN_MPE	EPN_MPE	'1	0.001
201904650041_R08C01	GSM6629418	GSE215240	FFPE	IlluminaHumanMethylationEPIC	3	M	5	posterior fossa	GTR	Ependymoma, WHO grade III	#N/A	1	0	37	0	37	EPN_PFB	EPN_PFB_1	'1	0.0014
200925700136_R01C01	GSM6629438	GSE215240	FFPE	IlluminaHumanMethylationEPIC	3	F	7	posterior fossa	STR	Ependymoma, WHO grade III	#N/A	1	1	39	1	24	EPN_PFA	EPN_PFA_1C	'1	0.00078
203049640086_R03C01	GSM6629442	GSE215240	FFPE	IlluminaHumanMethylationEPIC	2	M	5	spinal	GTR	Ependymoma, WHO grade II	#N/A	#N/A	0	9	0	9	EPN_MPE	EPN_MPE	'0.97	0.00037
201490030171_R06C01	GSM6629452	GSE215240	FFPE	IlluminaHumanMethylationEPIC	3	M	1	posterior fossa	#N/A	Ependymoma, WHO grade III	#N/A	#N/A	#N/A	#N/A	#N/A	#N/A	EPN_PFA	EPN_PFA_1F	'1	0.00062
202176290102_R03C01	GSM6629460	GSE215240	FFPE	IlluminaHumanMethylationEPIC	2	F	2	posterior fossa	GTR	Ependymoma, WHO grade II	#N/A	1	0	35	0	35	EPN_PFA	EPN_PFA_1F	'0.7	0.00058
203049640108_R08C01	GSM6629464	GSE215240	FFPE	IlluminaHumanMethylationEPIC	3	M	2	posterior fossa	STR	Ependymoma, WHO grade III	#N/A	1	0	28	1	9	EPN_PFA	EPN_PFA_2A	'1	0.0006
203048410168_R07C01	GSM6629474	GSE215240	FFPE	IlluminaHumanMethylationEPIC	2	M	3	posterior fossa	GTR	Ependymoma, WHO grade II	#N/A	1	0	21	0	21	EPN_PFA	EPN_PFA_2A	'1	0.00049
203049640057_R02C01	GSM6629528	GSE215240	FFPE	IlluminaHumanMethylationEPIC	3	F	6	posterior fossa	STR	Ependymoma, WHO grade III	#N/A	1	0	12	0	12	EPN_PFA	EPN_PFA_1F	'1	0.00077
200861300037_R08C01	GSM6629547	GSE215240	FFPE	IlluminaHumanMethylationEPIC	1	M	12	spinal	GTR	Myxopapillary ependymoma (MPE)	#N/A	0	0	48	0	48	EPN_MPE	EPN_MPE	'1	0.00033
202292320058_R04C01	GSM6629548	GSE215240	FFPE	IlluminaHumanMethylationEPIC	3	F	1	posterior fossa	STR	Ependymoma, WHO grade III	#N/A	0	0	21	0	21	EPN_PFA	EPN_PFA_2A	'1	0.00097
200722330045_R08C01	GSM6629552	GSE215240	FFPE	IlluminaHumanMethylationEPIC	2	F	11.39	spinal	STR	Ependymoma	#N/A	1	0	57	1	39	EPN_SPINE	EPN_SPINE	'1	0.00076
201465970011_R02C01	GSM6629569	GSE215240	FFPE	IlluminaHumanMethylationEPIC	#N/A	F	4	#N/A	#N/A	Descriptive diagnosis	#N/A	#N/A	#N/A	#N/A	#N/A	#N/A	EPN_ST_ZFTA	EPN_ST_ZFTA_FUS_E	'1	0.00083
202250800107_R01C01	GSM6629581	GSE215240	FFPE	IlluminaHumanMethylationEPIC	1	F	9	spinal	#N/A	Myxopapillary ependymoma (MPE)	#N/A	#N/A	#N/A	#N/A	#N/A	#N/A	EPN_MPE	EPN_MPE	'1	0.00068
200848860109_R07C01	GSM6629584	GSE215240	FFPE	IlluminaHumanMethylationEPIC	#N/A	F	2	#N/A	GTR	Ependymoma, ZFTA fusion-positive	#N/A	1	0	52	1	9	EPN_ST_ZFTA	EPN_ST_ZFTA_RELA_A	'1	0.00071
201465950037_R05C01	GSM6629597	GSE215240	FFPE	IlluminaHumanMethylationEPIC	2	M	14	posterior fossa	GTR	Ependymoma, WHO grade II	#N/A	1	0	28	1	22	EPN_PFA	EPN_PFA_1C	'0.99	0.00066
201868500126_R05C01	GSM6629627	GSE215240	FFPE	IlluminaHumanMethylationEPIC	3	M	9	posterior fossa	GTR	Ependymoma, WHO grade III	#N/A	#N/A	0	#N/A	0	#N/A	EPN_PFB	EPN_PFB_2	'0.62	0.00098
200788260036_R01C01	GSM6629631	GSE215240	FFPE	IlluminaHumanMethylationEPIC	3	M	1	posterior fossa	GTR	Ependymoma, WHO grade III	#N/A	1	1	20	1	14	EPN_PFA	EPN_PFA_1A	'0.99	0.0016
202250800102_R02C01	GSM6629637	GSE215240	FFPE	IlluminaHumanMethylationEPIC	3	F	5	posterior fossa	GTR	Ependymoma, WHO grade III	#N/A	1	0	20	0	20	EPN_PFA	EPN_PFA_2B	'1	0.00078
202073220080_R02C01	GSM6629656	GSE215240	FFPE	IlluminaHumanMethylationEPIC	3	M	0	posterior fossa	#N/A	Ependymoma, WHO grade III	#N/A	#N/A	#N/A	#N/A	#N/A	#N/A	EPN_PFA	EPN_PFA_2A	'1	0.00066
202163110019_R03C01	GSM6629717	GSE215240	FFPE	IlluminaHumanMethylationEPIC	3	M	10	posterior fossa	STR	Ependymoma, WHO grade III	#N/A	1	0	24	0	24	EPN_PFB	EPN_PFB_3	'0.77	0.00049
202250800108_R06C01	GSM6629718	GSE215240	FFPE	IlluminaHumanMethylationEPIC	#N/A	M	12	supratentorial	GTR	Ependymoma, ZFTA fusion-positive	#N/A	1	0	25	0	25	EPN_ST_ZFTA	EPN_ST_ZFTA_RELA_A	'1	0.00075
200992270032_R04C01	GSM6629723	GSE215240	FFPE	IlluminaHumanMethylationEPIC	2	F	19	spinal	#N/A	Ependymoma, WHO grade II	#N/A	#N/A	#N/A	#N/A	#N/A	#N/A	EPN_MPE	EPN_MPE	'1	0.00069
202073220080_R08C01	GSM6629726	GSE215240	FFPE	IlluminaHumanMethylationEPIC	3	F	2	posterior fossa	#N/A	Ependymoma, WHO grade III	#N/A	#N/A	#N/A	#N/A	#N/A	#N/A	EPN_PFA	EPN_PFA_1A	'0.89	0.0013
201465900042_R08C01	GSM6629733	GSE215240	FFPE	IlluminaHumanMethylationEPIC	3	M	9	supratentorial	GTR	Ependymoma, WHO grade III	#N/A	1	0	50	0	50	EPN_PFB	EPN_PFB_4	'1	0.0018
203175830093_R05C01	GSM6629769	GSE215240	FFPE	IlluminaHumanMethylationEPIC	3	M	0	posterior fossa	GTR	Ependymoma, WHO grade III	#N/A	1	0	27	0	27	EPN_PFA	EPN_PFA_1A	'0.9	0.00057
202093110037_R02C01	GSM6629781	GSE215240	FFPE	IlluminaHumanMethylationEPIC	3	F	1	posterior fossa	GTR	Ependymoma, WHO grade III	#N/A	1	0	31	1	18	EPN_PFA	EPN_PFA_1A	'1	0.0019
203033880074_R03C01	GSM6629807	GSE215240	FFPE	IlluminaHumanMethylationEPIC	3	M	3	supratentorial	#N/A	Ependymoma, WHO grade III	#N/A	#N/A	#N/A	#N/A	#N/A	#N/A	EPN_ST_ZFTA	EPN_ST_ZFTA_FUS_C	'1	0.00068
202292320017_R08C01	GSM6629814	GSE215240	FFPE	IlluminaHumanMethylationEPIC	3	M	10	posterior fossa	STR	Ependymoma, WHO grade III	#N/A	1	1	12	1	7	EPN_PFA	EPN_PFA_1D	'0.73	0.00073
201959740066_R01C01	GSM6629819	GSE215240	FFPE	IlluminaHumanMethylationEPIC	#N/A	F	3	supratentorial	#N/A	Non-neoplastic tissue	#N/A	#N/A	#N/A	#N/A	#N/A	#N/A	EPN_ST_ZFTA	EPN_ST_ZFTA_RELA_A	'0.076	0.00058
202184990116_R06C01	GSM6629820	GSE215240	FFPE	IlluminaHumanMethylationEPIC	#N/A	M	1	supratentorial	GTR	Descriptive diagnosis	#N/A	1	0	24	0	24	EPN_ST_ZFTA	EPN_ST_ZFTA_FUS_E	'1	0.00042
203179340056_R06C01	GSM6629825	GSE215240	FFPE	IlluminaHumanMethylationEPIC	1	F	14	spinal	GTR	Myxopapillary ependymoma (MPE)	#N/A	0	0	12	0	12	EPN_MPE	EPN_MPE	'1	0.00083
202284800094_R06C01	GSM6629832	GSE215240	FFPE	IlluminaHumanMethylationEPIC	3	F	0	posterior fossa	#N/A	Ependymoma, WHO grade III	#N/A	0	1	12	1	1	EPN_PFA	EPN_PFA_1E	'1	0.00048
200861300037_R05C01	GSM6629836	GSE215240	FFPE	IlluminaHumanMethylationEPIC	4	M	8	posterior fossa	STR	Glioblastoma (GBM)	#N/A	1	1	10	1	9	EPN_PFA	EPN_PFA_1B	'0.29	0.00039
202093110038_R04C01	GSM6629858	GSE215240	FFPE	IlluminaHumanMethylationEPIC	#N/A	F	9	#N/A	STR	Ependymoma, ZFTA fusion-positive	#N/A	1	0	30	1	23	EPN_ST_ZFTA	EPN_ST_ZFTA_RELA_A	'1	0.0014
203048410171_R02C01	GSM6629873	GSE215240	FFPE	IlluminaHumanMethylationEPIC	3	M	0	posterior fossa	STR	Ependymoma, WHO grade III	#N/A	1	0	27	0	27	EPN_PFA	EPN_PFA_1A	'0.99	0.00034
200482880114_R05C01	GSM6629878	GSE215240	FFPE	IlluminaHumanMethylationEPIC	3	F	1	posterior fossa	#N/A	Ependymoma, WHO grade III	#N/A	1	0	39	1	18	EPN_PFA	EPN_PFA_1E	'1	0.0017
202250800107_R03C01	GSM6629879	GSE215240	FFPE	IlluminaHumanMethylationEPIC	#N/A	M	3	supratentorial	GTR	Ependymoma, ZFTA fusion-positive	#N/A	1	0	11	0	11	EPN_ST_ZFTA	EPN_ST_ZFTA_RELA_A	'1	0.00036
201876940193_R03C01	GSM6629890	GSE215240	FFPE	IlluminaHumanMethylationEPIC	3	F	1	posterior fossa	#N/A	Ependymoma, WHO grade III	#N/A	#N/A	#N/A	#N/A	#N/A	#N/A	EPN_PFA	EPN_PFA_1E	'0.99	0.0007
202259340131_R05C01	GSM6629904	GSE215240	FFPE	IlluminaHumanMethylationEPIC	3	F	8	posterior fossa	#N/A	Ependymoma, WHO grade III	#N/A	#N/A	#N/A	#N/A	#N/A	#N/A	EPN_PFA	EPN_PFA_2B	'0.94	0.00082
202176290101_R01C01	GSM6629917	GSE215240	FFPE	IlluminaHumanMethylationEPIC	2	M	2	posterior fossa	GTR	Ependymoma, WHO grade II	#N/A	1	0	21	0	21	EPN_PFA	EPN_PFA_1B	'0.99	0.00046
201533510033_R01C01	GSM6629929	GSE215240	FFPE	IlluminaHumanMethylationEPIC	1	F	11	posterior fossa	STR	Pilocytic Astrocytoma	#N/A	0	0	21	0	21	EPN_SPINE_SE	EPN_SPINE_SE_A	'0.99	0.001
201465920020_R01C01	GSM6629943	GSE215240	FFPE	IlluminaHumanMethylationEPIC	3	M	10	posterior fossa	#N/A	Anaplastic pilocytic astrocytoma	#N/A	#N/A	#N/A	#N/A	#N/A	#N/A	EPN_ST_ZFTA	EPN_ST_ZFTA_RELA_A	'0.053	0.019
201533510033_R02C01	GSM6629964	GSE215240	FFPE	IlluminaHumanMethylationEPIC	3	M	8	supratentorial	#N/A	Ependymoma, WHO grade III	#N/A	#N/A	#N/A	#N/A	#N/A	#N/A	EPN_PFA	EPN_PFA_2B	'0.42	0.0004
201959740187_R07C01	GSM6629986	GSE215240	FFPE	IlluminaHumanMethylationEPIC	3	F	15	posterior fossa	GTR	Ependymoma, WHO grade III	#N/A	1	0	14	0	14	EPN_PFB	EPN_PFB_1	'1	0.00078
201533500009_R03C01	GSM6629988	GSE215240	FFPE	IlluminaHumanMethylationEPIC	3	M	1	posterior fossa	GTR	Ependymoma, WHO grade III	#N/A	1	0	30	1	25	EPN_PFA	EPN_PFA_2A	'1	0.00033
202184990134_R02C01	GSM6630002	GSE215240	FFPE	IlluminaHumanMethylationEPIC	3	M	8	posterior fossa	#N/A	Ependymoma, WHO grade III	#N/A	#N/A	#N/A	#N/A	#N/A	#N/A	EPN_PFA	EPN_PFA_1C	'1	0.00059
201530480040_R06C01	GSM6630092	GSE215240	FFPE	IlluminaHumanMethylationEPIC	3	M	9	posterior fossa	#N/A	Ependymoma, WHO grade III	#N/A	#N/A	#N/A	#N/A	#N/A	#N/A	EPN_PFA	EPN_PFA_1D	'0.95	0.00034
202073210084_R03C01	GSM6630119	GSE215240	FFPE	IlluminaHumanMethylationEPIC	2	F	3	posterior fossa	GTR	Ependymoma, WHO grade II	#N/A	1	0	23	1	17	EPN_PFA	EPN_PFA_1D	'0.77	0.0018
201533480041_R07C01	GSM6630122	GSE215240	FFPE	IlluminaHumanMethylationEPIC	3	F	1	supratentorial	#N/A	Ependymoma, YAP1 fusion-positive	#N/A	#N/A	#N/A	#N/A	#N/A	#N/A	EPN_YAP	EPN_YAP	'1	0.00092
203048410052_R01C01	GSM6630134	GSE215240	FFPE	IlluminaHumanMethylationEPIC	3	F	#N/A	posterior fossa	STR	Ependymoma, WHO grade III	#N/A	#N/A	0	21	0	21	EPN_PFB	EPN_PFB_1	'0.87	0.0008
203175700022_R02C01	GSM6630147	GSE215240	FFPE	IlluminaHumanMethylationEPIC	3	F	2	posterior fossa	STR	Ependymoma, WHO grade III	#N/A	1	0	20	0	20	EPN_PFA	EPN_PFA_2B	'0.77	0.00068
202292320101_R03C01	GSM6630152	GSE215240	FFPE	IlluminaHumanMethylationEPIC	3	M	12	posterior fossa	GTR	Ependymoma, WHO grade III	#N/A	1	0	24	0	24	EPN_ST_ZFTA	EPN_ST_ZFTA_RELA_A	'1	0.00037
202250800028_R03C01	GSM6630165	GSE215240	FFPE	IlluminaHumanMethylationEPIC	3	M	1	posterior fossa	STR	Ependymoma, WHO grade III	#N/A	1	0	30	1	22	EPN_PFA	EPN_PFA_1E	'0.64	0.00031
201465960009_R06C01	GSM6630180	GSE215240	FFPE	IlluminaHumanMethylationEPIC	1	F	8	posterior fossa	GTR	Pilocytic Astrocytoma	#N/A	0	0	21	0	21	EPN_ST_ZFTA	EPN_ST_ZFTA_RELA_A	'0.1	0.00065
202259340131_R06C01	GSM6630191	GSE215240	FFPE	IlluminaHumanMethylationEPIC	3	F	1	posterior fossa	GTR	Ependymoma, WHO grade III	#N/A	1	0	17	0	17	EPN_PFA	EPN_PFA_1E	'1	0.00047
201465970010_R04C01	GSM6630195	GSE215240	FFPE	IlluminaHumanMethylationEPIC	2	F	3	posterior fossa	#N/A	Ependymoma, WHO grade II	#N/A	#N/A	#N/A	#N/A	#N/A	#N/A	EPN_PFA	EPN_PFA_1B	'1	0.00067
203048410052_R05C01	GSM6630199	GSE215240	FFPE	IlluminaHumanMethylationEPIC	3	M	1	posterior fossa	GTR	Ependymoma, WHO grade III	#N/A	0	0	9	1	4	EPN_PFA	EPN_PFA_1B	'0.86	0.00052
201490020159_R06C01	GSM6630211	GSE215240	FFPE	IlluminaHumanMethylationEPIC	3	M	2	posterior fossa	STR	Ependymoma, WHO grade III	#N/A	1	0	9	1	8	EPN_PFA	EPN_PFA_1D	'0.76	0.00039
203033970039_R01C01	GSM6630214	GSE215240	FFPE	IlluminaHumanMethylationEPIC	2	F	16	posterior fossa	STR	Ependymoma, WHO grade II	#N/A	1	0	22	1	9	EPN_PFB	EPN_PFB_2	'1	0.0014
203033880074_R08C01	GSM6630215	GSE215240	FFPE	IlluminaHumanMethylationEPIC	#N/A	F	9	supratentorial	STR	Ependymoma, ZFTA fusion-positive	#N/A	1	0	21	1	18	EPN_ST_ZFTA	EPN_ST_ZFTA_RELA_A	'1	0.0014
203774250117_R08C01	GSM5191771&GSM7017581	GSE224218	FFPE	IlluminaHumanMethylationEPIC	2	M	58	posterior fossa	GTR	Mixed ependymoma-subependymoma	#N/A	0	0	82	0	82	EPN_PF_SE	EPN_PF_SE	'1	0.021
203866300058_R01C01	GSM5191796&GSM7017582	GSE224218	FFPE	IlluminaHumanMethylationEPIC	2	M	67	posterior fossa	GTR	Ependymoma	#N/A	0	1	121	1	67	EPN_PF_SE	EPN_PF_SE	'1	0.0028
203755070086_R04C01	GSM7017583	GSE224218	FFPE	IlluminaHumanMethylationEPIC	3	F	22	supratentorial	#N/A	Anaplastic ependymoma III	#N/A	#N/A	0	181	0	91	EPN_ST_ZFTA	EPN_ST_ZFTA_RELA_A	'1	0.037
203755070086_R05C01	GSM7017584	GSE224218	FFPE	IlluminaHumanMethylationEPIC	2	F	23	posterior fossa	#N/A	Ependymoma (WHO grade II)	#N/A	#N/A	0	188	1	38	EPN_PFB	EPN_PFB_1	'0.97	0.022
203755070086_R06C01	GSM7017585	GSE224218	FFPE	IlluminaHumanMethylationEPIC	3	F	40	posterior fossa	#N/A	Anaplastic ependymoma III	#N/A	#N/A	0	53	0	53	EPN_PFB	EPN_PFB_1	'0.99	0.0017
203740910036_R02C01	GSM7017587	GSE224218	FFPE	IlluminaHumanMethylationEPIC	2	M	66	posterior fossa	#N/A	Ependymoma (WHO grade II)	#N/A	#N/A	1	96	0	63	EPN_PFB	EPN_PFB_1	'0.99	0.045
203866300120_R03C01	GSM7017590	GSE224218	FFPE	IlluminaHumanMethylationEPIC	2	M	40	posterior fossa	#N/A	Ependymoma (WHO grade II)	#N/A	#N/A	1	255	1	87	EPN_PFB	EPN_PFB_1	'0.7	0.0047
203527970068_R01C01	GSM7017592	GSE224218	FFPE	IlluminaHumanMethylationEPIC	2	F	56	supratentorial	#N/A	Ependymoma (WHO grade II)	#N/A	#N/A	0	37	0	37	EPN_ST_SE	EPN_ST_SE	'0.97	0.006
203740910036_R05C01	GSM7017594	GSE224218	FFPE	IlluminaHumanMethylationEPIC	3	M	24	posterior fossa	#N/A	Anaplastic ependymoma III	#N/A	#N/A	1	35	1	16	EPN_PFB	EPN_PFB_4	'0.27	0.00081
203740910036_R06C01	GSM7017596	GSE224218	FFPE	IlluminaHumanMethylationEPIC	2	F	30	supratentorial	#N/A	Ependymoma (WHO grade II)	#N/A	#N/A	0	86	0	86	EPN_PFB	EPN_PFB_4	'0.58	0.0014
203774250049_R05C01	GSM7017597	GSE224218	FFPE	IlluminaHumanMethylationEPIC	2	F	60	posterior fossa	#N/A	Ependymoma (WHO grade II)	#N/A	#N/A	0	1	0	1	EPN_PFB	EPN_PFB_1	'0.35	0.00087
203866300120_R04C01	GSM7017599	GSE224218	FFPE	IlluminaHumanMethylationEPIC	3	M	36	posterior fossa	#N/A	Anaplastic ependymoma III	#N/A	#N/A	0	148	0	138	EPN_PFB	EPN_PFB_3	'0.96	0.00032
203866300058_R02C01	GSM5191770&GSM7017600	GSE224218	FFPE	IlluminaHumanMethylationEPIC	2	M	55	posterior fossa	GTR	Mixed ependymoma-subependymoma	#N/A	0	0	86	0	86	EPN_PF_SE	EPN_PF_SE	'1	0.00036
203866300058_R03C01	GSM7017601	GSE224218	FFPE	IlluminaHumanMethylationEPIC	3	M	40	supratentorial	#N/A	Anaplastic ependymoma III	#N/A	#N/A	0	54	0	54	EPN_ST_ZFTA	EPN_ST_ZFTA_RELA_A	'1	0.00053
203927450065_R07C01	GSM7017603	GSE224218	FFPE	IlluminaHumanMethylationEPIC	2	M	61	posterior fossa	#N/A	Ependymoma (WHO grade II)	#N/A	#N/A	1	153	0	153	EPN_PF_SE	EPN_PF_SE	'1	0.037
203866300058_R04C01	GSM7017604	GSE224218	FFPE	IlluminaHumanMethylationEPIC	3	F	62	supratentorial	#N/A	Anaplastic ependymoma III	#N/A	#N/A	1	21	1	16	EPN_SPINE_SE	EPN_SPINE_SE_A	'0.14	0.0017
204068280047_R03C01	GSM5191779&GSM7017605	GSE224218	FFPE	IlluminaHumanMethylationEPIC	2	M	80	posterior fossa	GTR	Mixed ependymoma-subependymoma	#N/A	0	0	222	0	222	EPN_PF_SE	EPN_PF_SE	'1	0.0026
203810690149_R08C01	GSM7017606	GSE224218	FFPE	IlluminaHumanMethylationEPIC	2	M	40	posterior fossa	#N/A	Ependymoma (WHO grade II)	#N/A	#N/A	0	160	0	160	EPN_PFB	EPN_PFB_2	'0.76	0.00055
201465970005_R04C01	GSM5191797&GSM7017607	GSE224218	FFPE	IlluminaHumanMethylationEPIC	2	M	72	posterior fossa	STR	Ependymoma	#N/A	0	1	72	1	60	EPN_PF_SE	EPN_PF_SE	'1	0.00048
203821710038_R07C01	GSM7017608	GSE224218	FFPE	IlluminaHumanMethylationEPIC	2	F	36	posterior fossa	#N/A	Ependymoma (WHO grade II)	#N/A	#N/A	0	173	0	173	EPN_PFB	EPN_PFB_4	'0.81	0.00088
203550300037_R05C01	GSM7017609	GSE224218	FFPE	IlluminaHumanMethylationEPIC	3	F	26	posterior fossa	#N/A	Anaplastic ependymoma III	#N/A	#N/A	0	258	0	10	EPN_PFA	EPN_PFA_1C	'0.9	0.0048
203810690149_R07C01	GSM7017610	GSE224218	FFPE	IlluminaHumanMethylationEPIC	2	M	59	posterior fossa	#N/A	Ependymoma (WHO grade II)	#N/A	#N/A	1	56	0	1	EPN_PF_SE	EPN_PF_SE	'0.98	0.047
203810690149_R06C01	GSM7017612	GSE224218	FFPE	IlluminaHumanMethylationEPIC	2	M	47	posterior fossa	#N/A	Ependymoma (WHO grade II)	#N/A	#N/A	0	233	0	233	EPN_PFB	EPN_PFB_2	'0.59	0.0041
203550300037_R01C01	GSM5191786&GSM7017613	GSE224218	FFPE	IlluminaHumanMethylationEPIC	2	F	42	posterior fossa	GTR	Mixed ependymoma-subependymoma	#N/A	0	0	114	0	114	EPN_PF_SE	EPN_PF_SE	'1	0.0018
203550300037_R08C01	GSM5191783&GSM7017615	GSE224218	FFPE	IlluminaHumanMethylationEPIC	3	M	74	posterior fossa	GTR	Mixed ependymoma-subependymoma	#N/A	1	1	55	0	55	EPN_PF_SE	EPN_PF_SE	'1	0.00055
203774250149_R08C01	GSM7017618	GSE224218	FFPE	IlluminaHumanMethylationEPIC	2	M	42	posterior fossa	#N/A	Ependymoma (WHO grade II)	#N/A	#N/A	0	97	0	97	EPN_PFB	EPN_PFB_3	'0.76	0.00075
203821710038_R04C01	GSM5191794&GSM7017619	GSE224218	FFPE	IlluminaHumanMethylationEPIC	2	F	66	posterior fossa	STR	Ependymoma	#N/A	0	1	1	0	1	EPN_PF_SE	EPN_PF_SE	'1	0.0021
203821710038_R05C01	GSM7017620	GSE224218	FFPE	IlluminaHumanMethylationEPIC	2	M	44	posterior fossa	#N/A	Ependymoma (WHO grade II)	#N/A	#N/A	0	147	1	49	EPN_PFB	EPN_PFB_4	'0.81	0.00052
203550300037_R07C01	GSM5191790&GSM7017621	GSE224218	FFPE	IlluminaHumanMethylationEPIC	2	M	67	posterior fossa	STR	Ependymoma	#N/A	0	1	57	0	57	EPN_PF_SE	EPN_PF_SE	'0.99	0.0019
204776820085_R08C01	GSM7017623	GSE224218	FFPE	IlluminaHumanMethylationEPIC	3	F	36	posterior fossa	#N/A	Anaplastic ependymoma III	#N/A	#N/A	0	119	1	77	EPN_PFB	EPN_PFB_2	'0.7	0.0015
203810690149_R05C01	GSM7017624	GSE224218	FFPE	IlluminaHumanMethylationEPIC	3	M	50	supratentorial	#N/A	Anaplastic ependymoma III	#N/A	#N/A	1	46	1	24	EPN_ST_ZFTA	EPN_ST_ZFTA_FUS_C	'0.1	0.00084
203866300034_R05C01	GSM7017625	GSE224218	FFPE	IlluminaHumanMethylationEPIC	2	F	46	posterior fossa	#N/A	Ependymoma (WHO grade II)	#N/A	#N/A	0	174	1	35	EPN_PFB	EPN_PFB_1	'0.99	0.00086
203774250049_R01C01	GSM5191795&GSM7017626	GSE224218	FFPE	IlluminaHumanMethylationEPIC	2	M	63	posterior fossa	STR	Ependymoma	#N/A	1	0	39	0	39	EPN_PF_SE	EPN_PF_SE	'1	0.001
203527970072_R04C01	GSM7017628	GSE224218	FFPE	IlluminaHumanMethylationEPIC	2	F	61	supratentorial	#N/A	Ependymoma (WHO grade II)	#N/A	#N/A	0	78	0	78	EPN_ST_SE	EPN_ST_SE	'0.99	0.0044
203550300037_R02C01	GSM5191766&GSM7017633	GSE224218	FFPE	IlluminaHumanMethylationEPIC	2	M	59	posterior fossa	STR	Mixed ependymoma-subependymoma	#N/A	1	0	143	0	143	EPN_PF_SE	EPN_PF_SE	'1	0.0013
203550300037_R06C01	GSM5191776&GSM7017634	GSE224218	FFPE	IlluminaHumanMethylationEPIC	2	#N/A	54	posterior fossa	GTR	Mixed ependymoma-subependymoma	#N/A	0	0	135	0	135	EPN_PF_SE	EPN_PF_SE	'1	0.0017
203960260029_R03C01	GSM7017636	GSE224218	FFPE	IlluminaHumanMethylationEPIC	2	F	43	posterior fossa	#N/A	Ependymoma (WHO grade II)	#N/A	#N/A	0	25	0	25	EPN_PFB	EPN_PFB_3	'0.83	0.00065
203982200105_R08C01	GSM7017637	GSE224218	FFPE	IlluminaHumanMethylationEPIC	2	M	60	posterior fossa	#N/A	Ependymoma (WHO grade II)	#N/A	#N/A	1	103	1	77	EPN_PFB	EPN_PFB_1	'0.95	0.00072
203249020122_R07C01	GSM5191788&GSM7017638	GSE224218	FFPE	IlluminaHumanMethylationEPIC	2	M	68	posterior fossa	STR	Mixed ependymoma-subependymoma	#N/A	1	0	18	0	18	EPN_PF_SE	EPN_PF_SE	'1	0.00046
204776820085_R06C01	GSM7017661	GSE224218	FFPE	IlluminaHumanMethylationEPIC	2	M	60	posterior fossa	#N/A	Ependymoma (WHO grade II)	#N/A	#N/A	0	11	1	5	EPN_PF_SE	EPN_PF_SE	'1	0.00062
203774250117_R01C01	GSM7017662	GSE224218	FFPE	IlluminaHumanMethylationEPIC	2	M	37	posterior fossa	#N/A	Ependymoma (WHO grade II)	#N/A	#N/A	1	17	0	17	EPN_PFB	EPN_PFB_1	'0.72	0.00084
203774250117_R02C01	GSM7017663	GSE224218	FFPE	IlluminaHumanMethylationEPIC	2	F	32	posterior fossa	#N/A	Ependymoma (WHO grade II)	#N/A	#N/A	0	146	1	5	EPN_PFB	EPN_PFB_3	'0.86	0.00087
203490650001_R04C01	GSM5191791&GSM7017664	GSE224218	FFPE	IlluminaHumanMethylationEPIC	2	M	54	posterior fossa	GTR	Ependymoma	#N/A	1	1	19	1	17	EPN_PF_SE	EPN_PF_SE	'1	0.0017
203740910036_R08C01	GSM5191769&GSM7017665	GSE224218	FFPE	IlluminaHumanMethylationEPIC	2	M	68	posterior fossa	STR	Mixed ependymoma-subependymoma	#N/A	0	1	2	0	2	EPN_PF_SE	EPN_PF_SE	'1	0.01
203490650003_R08C01	GSM7017666	GSE224218	FFPE	IlluminaHumanMethylationEPIC	2	F	30	posterior fossa	#N/A	Ependymoma (WHO grade II)	#N/A	#N/A	0	81	0	81	EPN_PFB	EPN_PFB_3	'0.63	0.019
203490650003_R07C01	GSM5191789&GSM7017667	GSE224218	FFPE	IlluminaHumanMethylationEPIC	2	M	69	posterior fossa	STR	Ependymoma	#N/A	0	0	29	1	9	EPN_PF_SE	EPN_PF_SE	'0.99	0.00079
203490650003_R06C01	GSM7017668	GSE224218	FFPE	IlluminaHumanMethylationEPIC	2	M	29	posterior fossa	#N/A	Ependymoma (WHO grade II)	#N/A	#N/A	0	113	1	36	EPN_PFB	EPN_PFB_1	'0.75	0.00091
204086160147_R07C01	GSM5191799&GSM7017669	GSE224218	FFPE	IlluminaHumanMethylationEPIC	2	#N/A	66	posterior fossa	GTR	Ependymoma	#N/A	0	0	114	1	87	EPN_PF_SE	EPN_PF_SE	'1	0.0045
204086160147_R08C01	GSM7017670	GSE224218	FFPE	IlluminaHumanMethylationEPIC	2	M	51	posterior fossa	#N/A	Ependymoma (WHO grade II)	#N/A	#N/A	0	7	0	7	EPN_PF_SE	EPN_PF_SE	'1	0.0076
204086170054_R04C01	GSM5191800&GSM7017671	GSE224218	FFPE	IlluminaHumanMethylationEPIC	2	#N/A	73	posterior fossa	STR	Ependymoma	#N/A	0	0	27	1	15	EPN_PF_SE	EPN_PF_SE	'1	0.0076
204086170054_R02C01	GSM7017672	GSE224218	FFPE	IlluminaHumanMethylationEPIC	2	M	65	posterior fossa	#N/A	Ependymoma (WHO grade II)	#N/A	#N/A	#N/A	#N/A	#N/A	#N/A	EPN_PF_SE	EPN_PF_SE	'1	0.005
204086170045_R02C01	GSM7017673	GSE224218	FFPE	IlluminaHumanMethylationEPIC	3	M	26	supratentorial	#N/A	Anaplastic ependymoma III	#N/A	#N/A	1	123	1	7	EPN_ST_ZFTA	EPN_ST_ZFTA_RELA_A	'1	0.0011
204086170054_R03C01	GSM7017674	GSE224218	FFPE	IlluminaHumanMethylationEPIC	2	M	43	posterior fossa	#N/A	Ependymoma (WHO grade II)	#N/A	#N/A	#N/A	#N/A	#N/A	#N/A	EPN_PFB	EPN_PFB_1	'1	0.0014
203927450065_R05C01	GSM7017675&GSM5191778	GSE224218	FFPE	IlluminaHumanMethylationEPIC	2	M	48	#N/A	GTR	Ependymoma (WHO grade II)	#N/A	0	0	102	0	102	EPN_PF_SE	EPN_PF_SE	'1	0.011
204361730156_R01C01	GSM7017676&GSM5191782	GSE224218	FFPE	IlluminaHumanMethylationEPIC	2	M	47	posterior fossa	#N/A	Ependymoma (WHO grade II)	#N/A	#N/A	0	0	0	0	EPN_PF_SE	EPN_PF_SE	'1	0.00088
204086170045_R04C01	GSM7017677	GSE224218	FFPE	IlluminaHumanMethylationEPIC	2	M	20	supratentorial	#N/A	Ependymoma (WHO grade II)	#N/A	#N/A	0	77	0	77	EPN_PFB	EPN_PFB_4	'1	0.0029
202711530016_R08C01	GSM7017678	GSE224218	FFPE	IlluminaHumanMethylationEPIC	2	M	18	posterior fossa	#N/A	Ependymoma (WHO grade II)	#N/A	#N/A	0	144	1	123	EPN_PFA	EPN_PFA_1A	'0.24	0.0013
204086170054_R06C01	GSM7017679	GSE224218	FFPE	IlluminaHumanMethylationEPIC	2	F	58	posterior fossa	#N/A	Ependymoma (WHO grade II)	#N/A	#N/A	0	39	1	30	EPN_PFB	EPN_PFB_1	'1	0.002
204086170054_R05C01	GSM7017681	GSE224218	FFPE	IlluminaHumanMethylationEPIC	2	F	31	posterior fossa	#N/A	Ependymoma (WHO grade II)	#N/A	#N/A	0	29	0	29	EPN_PFB	EPN_PFB_1	'1	0.0032
202232290190_R08C01	GSM7017682	GSE224218	FFPE	IlluminaHumanMethylationEPIC	2	M	55	posterior fossa	#N/A	Ependymoma (WHO grade II)	#N/A	#N/A	1	0	0	0	EPN_PFB	EPN_PFB_3	'0.96	0.0017
202232290199_R07C01	GSM7017684	GSE224218	FFPE	IlluminaHumanMethylationEPIC	2	M	33	posterior fossa	#N/A	Ependymoma (WHO grade II)	#N/A	#N/A	0	25	0	25	EPN_PFB	EPN_PFB_2	'0.96	0.00049
203020780099_R05C01	GSM7017685	GSE224218	FFPE	IlluminaHumanMethylationEPIC	2	M	28	posterior fossa	#N/A	Ependymoma (WHO grade II)	#N/A	#N/A	0	13	0	13	EPN_PFB	EPN_PFB_5	'1	0.00045
204361730156_R02C01	GSM7017686	GSE224218	FFPE	IlluminaHumanMethylationEPIC	2	F	18	supratentorial	#N/A	Ependymoma (WHO grade II)	#N/A	#N/A	0	0	0	0	EPN_ST_ZFTA	EPN_ST_ZFTA_RELA_A	'0.71	0.00096
202277800067_R07C01	GSM7017687	GSE224218	FFPE	IlluminaHumanMethylationEPIC	3	M	52	supratentorial	#N/A	Anaplastic ependymoma III	#N/A	#N/A	0	55	1	22	EPN_ST_ZFTA	EPN_ST_ZFTA_RELA_A	'0.93	0.012
204086170045_R03C01	GSM7017688	GSE224218	FFPE	IlluminaHumanMethylationEPIC	2	F	30	posterior fossa	#N/A	Ependymoma (WHO grade II)	#N/A	#N/A	0	0	0	0	EPN_SPINE_SE	EPN_SPINE_SE_A	'0.37	0.0014
203998240167_R06C01	GSM7017689	GSE224218	FFPE	IlluminaHumanMethylationEPIC	2	M	41	posterior fossa	#N/A	Ependymoma (WHO grade II)	#N/A	#N/A	#N/A	#N/A	#N/A	#N/A	EPN_PF_SE	EPN_PF_SE	'1	0.0014
203175700132_R02C01	GSM7017690	GSE224218	FFPE	IlluminaHumanMethylationEPIC	3	F	47	supratentorial	#N/A	Anaplastic ependymoma III	#N/A	#N/A	#N/A	#N/A	#N/A	#N/A	EPN_ST_ZFTA	EPN_ST_ZFTA_RELA_A	'1	0.0011
204339300083_R05C01	GSM7017691	GSE224218	FFPE	IlluminaHumanMethylationEPIC	3	F	28	posterior fossa	#N/A	Anaplastic ependymoma III	#N/A	#N/A	0	177	1	135	EPN_PFB	EPN_PFB_1	'0.87	0.0018
204425710142_R03C01	GSM7017692	GSE224218	FFPE	IlluminaHumanMethylationEPIC	2	F	48	posterior fossa	#N/A	Ependymoma (WHO grade II)	#N/A	#N/A	0	34	0	34	EPN_PFB	EPN_PFB_3	'1	0.00093
204339300083_R07C01	GSM7017693	GSE224218	FFPE	IlluminaHumanMethylationEPIC	2	M	22	posterior fossa	#N/A	Ependymoma (WHO grade II)	#N/A	#N/A	0	16	0	16	EPN_PFB	EPN_PFB_4	'1	0.00056
204425710142_R02C01	GSM7017694	GSE224218	FFPE	IlluminaHumanMethylationEPIC	2	M	71	posterior fossa	#N/A	Ependymoma (WHO grade II)	#N/A	#N/A	0	87	0	87	EPN_PF_SE	EPN_PF_SE	'0.98	0.025
205310760185_R07C01	GSM7017695	GSE224218	FFPE	IlluminaHumanMethylationEPIC	2	M	41	supratentorial	#N/A	Ependymoma (WHO grade II)	#N/A	#N/A	0	68	0	68	EPN_PF_SE	EPN_PF_SE	'0.11	0.00063
204339300091_R01C01	GSM7017696	GSE224218	FFPE	IlluminaHumanMethylationEPIC	3	M	37	supratentorial	#N/A	Anaplastic ependymoma III	#N/A	#N/A	1	74	1	19	EPN_ST_ZFTA	EPN_ST_ZFTA_RELA_A	'1	0.00075
204668820061_R03C01	GSM7017697	GSE224218	FFPE	IlluminaHumanMethylationEPIC	3	M	33	supratentorial	#N/A	Anaplastic ependymoma III	#N/A	#N/A	0	93	0	93	EPN_SPINE	EPN_SPINE	'0.37	0.0013
204503540034_R08C01	GSM7017698	GSE224218	FFPE	IlluminaHumanMethylationEPIC	3	M	39	posterior fossa	#N/A	Anaplastic ependymoma III	#N/A	#N/A	0	235	1	12	EPN_PF_SE	EPN_PF_SE	'0.97	0.00063
204316970009_R07C01	GSM7017699	GSE224218	FFPE	IlluminaHumanMethylationEPIC	3	M	55	posterior fossa	#N/A	Anaplastic ependymoma III	#N/A	#N/A	0	95	1	30	EPN_PFB	EPN_PFB_1	'0.67	0.00054
204316970009_R06C01	GSM5191787&GSM7017701	GSE224218	FFPE	IlluminaHumanMethylationEPIC	3	#N/A	71	posterior fossa	STR	Mixed ependymoma-subependymoma	#N/A	1	0	10	0	10	EPN_PF_SE	EPN_PF_SE	'1	0.00087
204339300083_R06C01	GSM7017702	GSE224218	FFPE	IlluminaHumanMethylationEPIC	2	M	33	posterior fossa	#N/A	Ependymoma (WHO grade II)	#N/A	#N/A	0	0	0	0	EPN_PFB	EPN_PFB_5	'1	0.00047
204316970051_R08C01	GSM7017703	GSE224218	FFPE	IlluminaHumanMethylationEPIC	2	F	23	posterior fossa	#N/A	Ependymoma (WHO grade II)	#N/A	#N/A	0	372	1	339	EPN_SPINE	EPN_SPINE	'1	0.00086
204339300091_R08C01	GSM7017704	GSE224218	FFPE	IlluminaHumanMethylationEPIC	2	F	51	supratentorial	#N/A	Ependymoma (WHO grade II)	#N/A	#N/A	0	1	0	1	EPN_PFB	EPN_PFB_1	'1	0.0011
204316900163_R05C01	GSM7017705	GSE224218	FFPE	IlluminaHumanMethylationEPIC	2	F	41	posterior fossa	#N/A	Ependymoma (WHO grade II)	#N/A	#N/A	0	109	1	27	EPN_PFB	EPN_PFB_1	'0.99	0.0029
204316900163_R07C01	GSM7017706	GSE224218	FFPE	IlluminaHumanMethylationEPIC	2	M	56	posterior fossa	#N/A	Ependymoma (WHO grade II)	#N/A	#N/A	0	2	0	2	EPN_PF_SE	EPN_PF_SE	'1	0.00035
204294120088_R06C01	GSM7017707	GSE224218	FFPE	IlluminaHumanMethylationEPIC	2	F	39	posterior fossa	#N/A	Ependymoma (WHO grade II)	#N/A	#N/A	0	3	0	3	EPN_PFB	EPN_PFB_1	'0.99	0.00071
204425710142_R06C01	GSM7017708	GSE224218	FFPE	IlluminaHumanMethylationEPIC	2	M	52	posterior fossa	#N/A	Ependymoma (WHO grade II)	#N/A	#N/A	0	95	0	95	EPN_PF_SE	EPN_PF_SE	'1	0.00045
204316900163_R06C01	GSM7017709	GSE224218	FFPE	IlluminaHumanMethylationEPIC	2	M	53	posterior fossa	#N/A	Ependymoma (WHO grade II)	#N/A	#N/A	0	42	1	28	EPN_PFB	EPN_PFB_1	'0.56	0.00043
204339300091_R07C01	GSM7017710	GSE224218	FFPE	IlluminaHumanMethylationEPIC	2	M	57	posterior fossa	#N/A	Ependymoma (WHO grade II)	#N/A	#N/A	0	21	0	21	EPN_PFB	EPN_PFB_4	'1	0.00091
204339300091_R05C01	GSM7017711	GSE224218	FFPE	IlluminaHumanMethylationEPIC	2	M	37	posterior fossa	#N/A	Ependymoma (WHO grade II)	#N/A	#N/A	0	21	0	21	EPN_PFB	EPN_PFB_1	'0.99	0.0009
204339300091_R06C01	GSM7017712	GSE224218	FFPE	IlluminaHumanMethylationEPIC	2	F	18	posterior fossa	#N/A	Ependymoma (WHO grade II)	#N/A	#N/A	0	310	1	85	EPN_PFB	EPN_PFB_3	'0.67	0.0013
204425710142_R04C01	GSM7017713	GSE224218	FFPE	IlluminaHumanMethylationEPIC	2	M	81	posterior fossa	#N/A	Ependymoma (WHO grade II)	#N/A	#N/A	0	3	0	3	EPN_PF_SE	EPN_PF_SE	'0.99	0.00088
204425710142_R05C01	GSM7017714	GSE224218	FFPE	IlluminaHumanMethylationEPIC	2	M	70	posterior fossa	#N/A	Ependymoma (WHO grade II)	#N/A	#N/A	0	42	0	42	EPN_PF_SE	EPN_PF_SE	'1	0.00056
204339300091_R04C01	GSM7017715	GSE224218	FFPE	IlluminaHumanMethylationEPIC	2	F	35	posterior fossa	#N/A	Ependymoma (WHO grade II)	#N/A	#N/A	0	81	0	81	EPN_PFB	EPN_PFB_3	'0.95	0.00084
204229180151_R05C01	GSM7017716	GSE224218	FFPE	IlluminaHumanMethylationEPIC	2	F	32	posterior fossa	#N/A	Ependymoma (WHO grade II)	#N/A	#N/A	0	108	1	99	EPN_PFB	EPN_PFB_3	'0.74	0.0008
204294120088_R08C01	GSM7017717	GSE224218	FFPE	IlluminaHumanMethylationEPIC	2	M	28	posterior fossa	#N/A	Ependymoma (WHO grade II)	#N/A	#N/A	0	41	0	41	EPN_PFB	EPN_PFB_3	'0.92	0.00047
204316900163_R08C01	GSM7017718	GSE224218	FFPE	IlluminaHumanMethylationEPIC	3	M	49	supratentorial	#N/A	Anaplastic ependymoma III	#N/A	#N/A	0	54	0	54	EPN_ST_ZFTA	EPN_ST_ZFTA_RELA_A	'1	0.00044
204316900163_R04C01	GSM7017719	GSE224218	FFPE	IlluminaHumanMethylationEPIC	2	M	42	supratentorial	#N/A	Ependymoma (WHO grade II)	#N/A	#N/A	0	142	1	57	EPN_PF_SE	EPN_PF_SE	'1	0.00051
204229190080_R03C01	GSM7017720	GSE224218	FFPE	IlluminaHumanMethylationEPIC	2	M	52	posterior fossa	#N/A	Ependymoma (WHO grade II)	#N/A	#N/A	0	10	0	10	EPN_PF_SE	EPN_PF_SE	'1	0.0003
204294120088_R07C01	GSM7017721	GSE224218	FFPE	IlluminaHumanMethylationEPIC	3	M	24	supratentorial	#N/A	Anaplastic ependymoma III	#N/A	#N/A	0	50	1	33	EPN_PFA	EPN_PFA_2B	'0.62	0.00061
203072530029_R06C01	GSM7017722	GSE224218	FFPE	IlluminaHumanMethylationEPIC	2	F	41	posterior fossa	#N/A	Ependymoma (WHO grade II)	#N/A	#N/A	0	30	0	30	EPN_PFB	EPN_PFB_1	'0.85	0.00076
203821710016_R05C01	GSM7017723	GSE224218	FFPE	IlluminaHumanMethylationEPIC	2	M	64	posterior fossa	#N/A	Ependymoma (WHO grade II)	#N/A	#N/A	0	13	0	13	EPN_PFB	EPN_PFB_1	'0.93	0.00089
204776820130_R01C01	GSM7017724	GSE224218	FFPE	IlluminaHumanMethylationEPIC	2	F	39	posterior fossa	#N/A	Ependymoma (WHO grade II)	#N/A	#N/A	0	0	0	0	EPN_PF_SE	EPN_PF_SE	'1	0.0013
205023300092_R01C01	GSM7017725	GSE224218	FFPE	IlluminaHumanMethylationEPIC	2	M	60	posterior fossa	#N/A	Ependymoma (WHO grade II)	#N/A	#N/A	0	133	0	133	EPN_PF_SE	EPN_PF_SE	'0.99	0.00072
205051010098_R07C01	GSM7017726	GSE224218	FFPE	IlluminaHumanMethylationEPIC	2	M	60	posterior fossa	#N/A	Ependymoma (WHO grade II)	#N/A	#N/A	1	274	1	193	EPN_PF_SE	EPN_PF_SE	'1	0.0015
205049770023_R02C01	GSM7017728	GSE224218	FFPE	IlluminaHumanMethylationEPIC	3	F	24	supratentorial	#N/A	Anaplastic ependymoma III	#N/A	#N/A	0	33	0	33	EPN_ST_ZFTA	EPN_ST_ZFTA_RELA_A	'0.8	0.0019
205049770023_R04C01	GSM7017729	GSE224218	FFPE	IlluminaHumanMethylationEPIC	2	M	66	posterior fossa	#N/A	Ependymoma (WHO grade II)	#N/A	#N/A	0	167	1	44	EPN_PF_SE	EPN_PF_SE	'1	0.00032
205049770023_R05C01	GSM7017730	GSE224218	FFPE	IlluminaHumanMethylationEPIC	2	M	71	supratentorial	#N/A	Ependymoma (WHO grade II)	#N/A	#N/A	0	71	1	69	EPN_PF_SE	EPN_PF_SE	'1	0.00064
205049770023_R06C01	GSM7017731	GSE224218	FFPE	IlluminaHumanMethylationEPIC	2	F	55	posterior fossa	#N/A	Ependymoma (WHO grade II)	#N/A	#N/A	0	69	0	69	EPN_PF_SE	EPN_PF_SE	'1	0.0013
205049770023_R07C01	GSM7017732	GSE224218	FFPE	IlluminaHumanMethylationEPIC	2	F	52	posterior fossa	#N/A	Ependymoma (WHO grade II)	#N/A	#N/A	0	60	0	60	EPN_PF_SE	EPN_PF_SE	'1	0.00097
205049770023_R08C01	GSM7017733	GSE224218	FFPE	IlluminaHumanMethylationEPIC	3	F	45	supratentorial	#N/A	Anaplastic ependymoma III	#N/A	#N/A	0	60	0	60	EPN_ST_ZFTA	EPN_ST_ZFTA_RELA_A	'1	0.004
205134950122_R01C01	GSM7017734	GSE224218	FFPE	IlluminaHumanMethylationEPIC	3	F	46	posterior fossa	#N/A	Anaplastic ependymoma III	#N/A	#N/A	0	55	0	55	EPN_PFB	EPN_PFB_1	'1	0.0017
204958100087_R01C01	GSM7017735	GSE224218	FFPE	IlluminaHumanMethylationEPIC	2	F	29	posterior fossa	#N/A	Ependymoma (WHO grade II)	#N/A	#N/A	0	87	1	12	EPN_PFB	EPN_PFB_3	'0.77	0.0024
204958100087_R06C01	GSM7017736	GSE224218	FFPE	IlluminaHumanMethylationEPIC	2	M	29	posterior fossa	#N/A	Ependymoma (WHO grade II)	#N/A	#N/A	0	64	0	64	EPN_PF_SE	EPN_PF_SE	'1	0.002
205537620156_R07C01	GSM7017737	GSE224218	FFPE	IlluminaHumanMethylationEPIC	2	M	43	posterior fossa	#N/A	Ependymoma (WHO grade II)	#N/A	#N/A	0	0	0	0	EPN_SPINE	EPN_SPINE	'0.5	0.00061
205537620136_R07C01	GSM7017738	GSE224218	FFPE	IlluminaHumanMethylationEPIC	2	M	20	supratentorial	#N/A	Ependymoma (WHO grade II)	#N/A	#N/A	0	58	0	58	EPN_ST_ZFTA	EPN_ST_ZFTA_RELA_A	'1	0.0015
205567980145_R07C01	GSM7017741	GSE224218	FFPE	IlluminaHumanMethylationEPIC	2	M	75	posterior fossa	#N/A	Ependymoma (WHO grade II)	#N/A	#N/A	1	7	0	0	EPN_PF_SE	EPN_PF_SE	'1	0.0011
204958100087_R08C01	GSM7017743	GSE224218	FFPE	IlluminaHumanMethylationEPIC	3	M	26	posterior fossa	#N/A	Anaplastic ependymoma III	#N/A	#N/A	0	68	1	14	EPN_PFB	EPN_PFB_1	'0.91	0.0022
204958100087_R05C01	GSM7017744	GSE224218	FFPE	IlluminaHumanMethylationEPIC	3	M	52	supratentorial	#N/A	Anaplastic ependymoma III	#N/A	#N/A	#N/A	#N/A	#N/A	#N/A	EPN_ST_ZFTA	EPN_ST_ZFTA_RELA_A	'1	0.00089
204958100087_R03C01	GSM7017746	GSE224218	FFPE	IlluminaHumanMethylationEPIC	2	M	30	posterior fossa	#N/A	Ependymoma (WHO grade II)	#N/A	#N/A	1	417	1	240	EPN_PFB	EPN_PFB_1	'1	0.00077
203189480065_R06C01	GSM7017750	GSE224218	FFPE	IlluminaHumanMethylationEPIC	2	F	20	posterior fossa	#N/A	Ependymoma (WHO grade II)	#N/A	#N/A	#N/A	#N/A	#N/A	#N/A	EPN_PFB	EPN_PFB_4	'1	0.001
202822930133_R01C01	NIH (Raffeld et al.)	#N/A	#N/A	IlluminaHumanMethylationEPIC	3	F	37	spinal	#N/A	Anaplastic ependymoma III	#N/A	#N/A	0	62	#N/A	#N/A	EPN_SPINE_MYCN	EPN_SPINE_MYCN	'1	0.0027
202822930135_R05C01	NIH (Raffeld et al.)	#N/A	#N/A	IlluminaHumanMethylationEPIC	3	F	35	spinal	#N/A	Anaplastic ependymoma III	#N/A	#N/A	0	63	#N/A	#N/A	EPN_SPINE_MYCN	EPN_SPINE_MYCN	'1	0.0012
202822930135_R07C01	NIH (Raffeld et al.)	#N/A	#N/A	IlluminaHumanMethylationEPIC	3	F	30	spinal	#N/A	Anaplastic ependymoma III	#N/A	#N/A	0	17	#N/A	#N/A	EPN_SPINE_MYCN	EPN_SPINE_MYCN	'1	0.012
203136010115_R01C01	NIH (Raffeld et al.)	#N/A	#N/A	IlluminaHumanMethylationEPIC	3	M	52	spinal	#N/A	Anaplastic ependymoma III	#N/A	#N/A	1	80	#N/A	#N/A	EPN_SPINE_MYCN	EPN_SPINE_MYCN	'1	0.00094
203136010115_R03C01	NIH (Raffeld et al.)	#N/A	#N/A	IlluminaHumanMethylationEPIC	3	M	29	spinal	#N/A	Anaplastic ependymoma III	#N/A	#N/A	1	85	#N/A	#N/A	EPN_SPINE_MYCN	EPN_SPINE_MYCN	'1	0.00068
203717920088_R05C01	NIH (Raffeld et al.)	#N/A	#N/A	IlluminaHumanMethylationEPIC	3	M	52	spinal	#N/A	Anaplastic ependymoma III	#N/A	#N/A	0	2	#N/A	#N/A	EPN_SPINE_MYCN	EPN_SPINE_MYCN	'1	0.00078
203723060049_R01C01	NIH (Raffeld et al.)	#N/A	#N/A	IlluminaHumanMethylationEPIC	3	F	24	spinal	#N/A	Anaplastic ependymoma III	#N/A	#N/A	0	14	#N/A	#N/A	EPN_SPINE_MYCN	EPN_SPINE_MYCN	'1	0.00087
204081730112_R08C01	Munich	#N/A	#N/A	IlluminaHumanMethylationEPIC	2	F	61	spinal	#N/A	Ependymoma II	#N/A	#N/A	#N/A	#N/A	#N/A	#N/A	EPN_SPINE_MYCN	EPN_SPINE_MYCN	'1	0.0045
204081730117_R03C01	Munich	#N/A	#N/A	IlluminaHumanMethylationEPIC	3	F	58	spinal	#N/A	Anaplastic ependymoma III	#N/A	#N/A	#N/A	#N/A	#N/A	#N/A	EPN_SPINE_MYCN	EPN_SPINE_MYCN	'1	0.0067
204081740104_R05C01	Hamburg	#N/A	#N/A	IlluminaHumanMethylationEPIC	2	F	28.62	spinal	#N/A	Ependymoma II	#N/A	#N/A	#N/A	#N/A	#N/A	#N/A	EPN_SPINE_MYCN	EPN_SPINE_MYCN	'1	0.0016
200848860098_R01C01	GSM2791905	GSE104210	#N/A	IlluminaHumanMethylationEPIC	#N/A	#N/A	#N/A	#N/A	#N/A	#N/A	#N/A	#N/A	#N/A	#N/A	#N/A	#N/A	EPN_PFA	EPN_PFA_1F	'1	0.00049
203665620021_R03C01	GSM5191751	GSE169265	#N/A	IlluminaHumanMethylationEPIC	#N/A	F	72	posterior fossa	STR	Subependymoma	#N/A	0	0	18	0	18	EPN_PF_SE	EPN_PF_SE	'1	0.00077
203668660049_R07C01	GSM5191752	GSE169265	#N/A	IlluminaHumanMethylationEPIC	#N/A	M	32	posterior fossa	GTR	Subependymoma	#N/A	0	0	25	0	25	EPN_PF_SE	EPN_PF_SE	'1	0.001
203668660049_R08C01	GSM5191753	GSE169265	#N/A	IlluminaHumanMethylationEPIC	#N/A	M	71	posterior fossa	GTR	Subependymoma	#N/A	0	0	37	0	37	EPN_PF_SE	EPN_PF_SE	'1	0.0036
203867050021_R08C01	GSM5191754	GSE169265	#N/A	IlluminaHumanMethylationEPIC	#N/A	F	50	posterior fossa	GTR	Subependymoma	#N/A	0	0	110	0	110	EPN_PF_SE	EPN_PF_SE	'1	0.0028
204425710144_R06C01	GSM5191755	GSE169265	#N/A	IlluminaHumanMethylationEPIC	#N/A	M	62	posterior fossa	GTR	Subependymoma	#N/A	0	0	93	0	93	EPN_PF_SE	EPN_PF_SE	'1	0.00071
204361720117_R08C01	GSM5191756	GSE169265	#N/A	IlluminaHumanMethylationEPIC	#N/A	M	36	posterior fossa	GTR	Subependymoma	#N/A	0	0	93	0	93	EPN_PF_SE	EPN_PF_SE	'0.99	0.012
204361720117_R06C01	GSM5191757	GSE169265	#N/A	IlluminaHumanMethylationEPIC	#N/A	M	47	posterior fossa	GTR	Subependymoma	#N/A	0	0	111	0	111	EPN_PF_SE	EPN_PF_SE	'1	0.00083
204361720117_R04C01	GSM5191758	GSE169265	#N/A	IlluminaHumanMethylationEPIC	#N/A	M	80	posterior fossa	STR	Subependymoma	#N/A	0	0	122	1	29	EPN_PF_SE	EPN_PF_SE	'0.98	0.00052
204361720117_R05C01	GSM5191759	GSE169265	#N/A	IlluminaHumanMethylationEPIC	#N/A	M	60	posterior fossa	GTR	Subependymoma	#N/A	0	0	115	0	115	EPN_PF_SE	EPN_PF_SE	'1	0.00033
204425710144_R08C01	GSM5191760	GSE169265	#N/A	IlluminaHumanMethylationEPIC	#N/A	M	41	posterior fossa	GTR	Subependymoma	#N/A	0	0	18	0	18	EPN_PF_SE	EPN_PF_SE	'1	0.00098
204425710079_R03C01	GSM5191761	GSE169265	#N/A	IlluminaHumanMethylationEPIC	#N/A	M	62	posterior fossa	GTR	Subependymoma	#N/A	0	0	49	0	49	EPN_PF_SE	EPN_PF_SE	'1	0.00053
204425710144_R07C01	GSM5191762	GSE169265	#N/A	IlluminaHumanMethylationEPIC	#N/A	M	46	posterior fossa	GTR	Subependymoma	#N/A	0	0	95	0	95	EPN_PF_SE	EPN_PF_SE	'1	0.00072
204361720117_R07C01	GSM5191763	GSE169265	#N/A	IlluminaHumanMethylationEPIC	#N/A	M	52	posterior fossa	GTR	Subependymoma	#N/A	0	0	46	0	46	EPN_PF_SE	EPN_PF_SE	'1	0.00038
204339300107_R05C01	GSM5191764	GSE169265	#N/A	IlluminaHumanMethylationEPIC	#N/A	F	39	posterior fossa	GTR	Subependymoma	#N/A	0	0	166	0	166	EPN_PF_SE	EPN_PF_SE	'1	0.0013
203867050048_R04C01	GSM5191765	GSE169265	#N/A	IlluminaHumanMethylationEPIC	#N/A	M	66	posterior fossa	GTR	Mixed ependymoma-subependymoma	#N/A	0	0	4	0	4	EPN_PF_SE	EPN_PF_SE	'1	0.00028
203249020122_R06C01	GSM5191767	GSE169265	#N/A	IlluminaHumanMethylationEPIC	#N/A	F	55	posterior fossa	GTR	Mixed ependymoma-subependymoma	#N/A	0	0	32	0	32	EPN_PF_SE	EPN_PF_SE	'1	0.00099
203810690149_R01C01	GSM5191768	GSE169265	#N/A	IlluminaHumanMethylationEPIC	#N/A	M	67	posterior fossa	GTR	Mixed ependymoma-subependymoma	#N/A	#N/A	0	5	0	5	EPN_PF_SE	EPN_PF_SE	'1	0.0018
202790040013_R02C01	GSM5191772	GSE169265	#N/A	IlluminaHumanMethylationEPIC	#N/A	M	34	posterior fossa	GTR	Mixed ependymoma-subependymoma	#N/A	0	0	17	0	17	EPN_PF_SE	EPN_PF_SE	'1	0.00035
203490650001_R05C01	GSM5191773	GSE169265	#N/A	IlluminaHumanMethylationEPIC	#N/A	M	43	posterior fossa	GTR	Mixed ependymoma-subependymoma	#N/A	0	0	57	0	57	EPN_PF_SE	EPN_PF_SE	'1	0.0012
203821710038_R03C01	GSM5191774	GSE169265	#N/A	IlluminaHumanMethylationEPIC	#N/A	M	67	posterior fossa	STR	Mixed ependymoma-subependymoma	#N/A	0	0	195	1	186	EPN_PF_SE	EPN_PF_SE	'1	0.038
203866300081_R04C01	GSM5191775	GSE169265	#N/A	IlluminaHumanMethylationEPIC	#N/A	M	49	posterior fossa	GTR	Mixed ependymoma-subependymoma	#N/A	0	0	2	0	2	EPN_PF_SE	EPN_PF_SE	'1	0.00032
203821710046_R08C01	GSM5191777	GSE169265	#N/A	IlluminaHumanMethylationEPIC	#N/A	M	46	posterior fossa	GTR	Mixed ependymoma-subependymoma	#N/A	0	0	103	0	103	EPN_PF_SE	EPN_PF_SE	'1	0.0027
203821710044_R04C01	GSM5191780	GSE169265	#N/A	IlluminaHumanMethylationEPIC	#N/A	M	28	posterior fossa	GTR	Mixed ependymoma-subependymoma	#N/A	0	0	10	0	10	EPN_PF_SE	EPN_PF_SE	'1	0.00052
203550300037_R04C01	GSM5191781	GSE169265	#N/A	IlluminaHumanMethylationEPIC	#N/A	M	62	posterior fossa	GTR	Mixed ependymoma-subependymoma	#N/A	0	0	163	1	121	EPN_PF_SE	EPN_PF_SE	'0.93	0.035
203282450142_R01C01	GSM5191784	GSE169265	#N/A	IlluminaHumanMethylationEPIC	#N/A	M	42	posterior fossa	GTR	Mixed ependymoma-subependymoma	#N/A	0	0	100	0	100	EPN_PF_SE	EPN_PF_SE	'1	0.0021
203189480065_R05C01	GSM5191792	GSE169265	#N/A	IlluminaHumanMethylationEPIC	#N/A	M	61	posterior fossa	GTR	Ependymoma	#N/A	1	0	162	1	69	EPN_PF_SE	EPN_PF_SE	'0.99	0.0077
202908540148_R03C01	GSM5191793	GSE169265	#N/A	IlluminaHumanMethylationEPIC	#N/A	M	67	posterior fossa	STR	Ependymoma	#N/A	0	0	5	0	5	EPN_PF_SE	EPN_PF_SE	'1	0.00058
204294120051_R04C01	GSM5191798	GSE169265	#N/A	IlluminaHumanMethylationEPIC	#N/A	M	68	posterior fossa	STR	Ependymoma	#N/A	0	0	2	0	2	EPN_PF_SE	EPN_PF_SE	'1	0.00046
203810690149_R03C01	GSM5191803	GSE169265	#N/A	IlluminaHumanMethylationEPIC	#N/A	#N/A	#N/A	#N/A	#N/A	#N/A	#N/A	#N/A	#N/A	#N/A	#N/A	#N/A	EPN_PF_SE	EPN_PF_SE	'1	0.00048
201465830016_R07C01	Hamburg	#N/A	#N/A	IlluminaHumanMethylationEPIC	2	#N/A	38	spinal	#N/A	Ependymoma II	#N/A	#N/A	#N/A	#N/A	#N/A	#N/A	EPN_SPINE	EPN_SPINE	'1	0.00043
201490020212_R04C01	Hamburg	#N/A	#N/A	IlluminaHumanMethylationEPIC	2	#N/A	24	spinal	#N/A	Ependymoma II	#N/A	#N/A	#N/A	#N/A	#N/A	#N/A	EPN_SPINE	EPN_SPINE	'1	0.00057
201533490041_R02C01	Hamburg	#N/A	#N/A	IlluminaHumanMethylationEPIC	2	#N/A	31	spinal	#N/A	Ependymoma II	#N/A	#N/A	#N/A	#N/A	#N/A	#N/A	EPN_SPINE	EPN_SPINE	'1	0.00046
202081130103_R01C01	Hamburg	#N/A	#N/A	IlluminaHumanMethylationEPIC	2	#N/A	41	spinal	#N/A	Ependymoma II	#N/A	#N/A	#N/A	#N/A	#N/A	#N/A	EPN_SPINE	EPN_SPINE	'1	0.00093
202093110013_R08C01	Hamburg	#N/A	#N/A	IlluminaHumanMethylationEPIC	1	#N/A	40	spinal	#N/A	Subependymoma	#N/A	#N/A	#N/A	#N/A	#N/A	#N/A	EPN_SPINE	EPN_SPINE	'1	0.0013
202232290213_R04C01	Hamburg	#N/A	#N/A	IlluminaHumanMethylationEPIC	2	F	37.57	spinal	#N/A	Zelluläres Ependymoma II	#N/A	#N/A	#N/A	#N/A	#N/A	#N/A	EPN_SPINE	EPN_SPINE	'1	0.0033
202232290213_R08C01	Hamburg	#N/A	#N/A	IlluminaHumanMethylationEPIC	2	F	45.8	spinal	#N/A	Tanycytic ependymoma II	#N/A	#N/A	#N/A	#N/A	#N/A	#N/A	EPN_SPINE	EPN_SPINE	'1	0.0033
202277800067_R08C01	Hamburg	#N/A	#N/A	IlluminaHumanMethylationEPIC	2	M	20	posterior fossa	#N/A	Ependymoma II	#N/A	#N/A	#N/A	#N/A	#N/A	#N/A	EPN_SPINE	EPN_SPINE	'1	0.0025
202764140170_R01C01	Hamburg	#N/A	#N/A	IlluminaHumanMethylationEPIC	2	#N/A	40	spinal	#N/A	Ependymoma II	#N/A	#N/A	#N/A	#N/A	#N/A	#N/A	EPN_SPINE	EPN_SPINE	'1	0.00037
202775280113_R02C01	Hamburg	#N/A	#N/A	IlluminaHumanMethylationEPIC	2	M	28.91	spinal	#N/A	Tanycytic ependymoma II	#N/A	#N/A	#N/A	#N/A	#N/A	#N/A	EPN_SPINE	EPN_SPINE	'1	0.0025
202905570034_R05C01	Hamburg	#N/A	#N/A	IlluminaHumanMethylationEPIC	#N/A	M	36.37	spinal	#N/A	Papillary ependymoma	#N/A	#N/A	#N/A	#N/A	#N/A	#N/A	EPN_SPINE	EPN_SPINE	'1	0.00067
203045470013_R08C01	Hamburg	#N/A	#N/A	IlluminaHumanMethylationEPIC	2	F	63	spinal	#N/A	Ependymoma II	#N/A	#N/A	#N/A	#N/A	#N/A	#N/A	EPN_SPINE	EPN_SPINE	'1	0.001
203045470175_R04C01	Hamburg	#N/A	#N/A	IlluminaHumanMethylationEPIC	2	F	39	spinal	#N/A	Ependymoma II	#N/A	#N/A	#N/A	#N/A	#N/A	#N/A	EPN_SPINE	EPN_SPINE	'1	0.00063
203253040010_R08C01	Hamburg	#N/A	#N/A	IlluminaHumanMethylationEPIC	2	#N/A	45	spinal	#N/A	Ependymoma II	#N/A	#N/A	#N/A	#N/A	#N/A	#N/A	EPN_SPINE	EPN_SPINE	'1	0.00034
203548870051_R06C01	Hamburg	#N/A	#N/A	IlluminaHumanMethylationEPIC	#N/A	#N/A	47	spinal	#N/A	V. a. niedriggradigen ependymalen Tumor	#N/A	#N/A	#N/A	#N/A	#N/A	#N/A	EPN_SPINE	EPN_SPINE	'0.87	0.0007
203751390002_R01C01	Hamburg	#N/A	#N/A	IlluminaHumanMethylationEPIC	2	M	54	spinal	#N/A	Ependymoma II	#N/A	#N/A	#N/A	#N/A	#N/A	#N/A	EPN_SPINE	EPN_SPINE	'1	0.00042
203923030158_R03C01	Hamburg	#N/A	#N/A	IlluminaHumanMethylationEPIC	2	#N/A	50	spinal	#N/A	Ependymoma II	#N/A	#N/A	#N/A	#N/A	#N/A	#N/A	EPN_SPINE	EPN_SPINE	'1	0.00078
203927450021_R03C01	Hamburg	#N/A	#N/A	IlluminaHumanMethylationEPIC	#N/A	F	58	spinal	#N/A	Ependymaler Tumor	#N/A	#N/A	#N/A	#N/A	#N/A	#N/A	EPN_SPINE	EPN_SPINE	'1	0.00061
203927450021_R06C01	Hamburg	#N/A	#N/A	IlluminaHumanMethylationEPIC	2	M	59	spinal	#N/A	Ependymoma II	#N/A	#N/A	#N/A	#N/A	#N/A	#N/A	EPN_SPINE	EPN_SPINE	'1	0.00036
203927450029_R01C01	Hamburg	#N/A	#N/A	IlluminaHumanMethylationEPIC	2	M	43	spinal	#N/A	Ependymoma II	#N/A	#N/A	#N/A	#N/A	#N/A	#N/A	EPN_SPINE	EPN_SPINE	'1	0.0005
203930200074_R02C01	Hamburg	#N/A	#N/A	IlluminaHumanMethylationEPIC	#N/A	M	37	spinal	#N/A	#N/A	#N/A	#N/A	#N/A	#N/A	#N/A	#N/A	EPN_SPINE	EPN_SPINE	'1	0.00091
203998240167_R05C01	Hamburg	#N/A	#N/A	IlluminaHumanMethylationEPIC	#N/A	M	#N/A	spinal	#N/A	#N/A	#N/A	#N/A	#N/A	#N/A	#N/A	#N/A	EPN_SPINE	EPN_SPINE	'0.95	0.011
203998240167_R08C01	Hamburg	#N/A	#N/A	IlluminaHumanMethylationEPIC	3	M	15	spinal	#N/A	Anaplastic ependymoma III	#N/A	#N/A	#N/A	#N/A	#N/A	#N/A	EPN_SPINE	EPN_SPINE	'1	0.0034
204081740052_R07C01	Hamburg	#N/A	#N/A	IlluminaHumanMethylationEPIC	2	M	36.06	spinal	#N/A	Ependymoma II	#N/A	#N/A	#N/A	#N/A	#N/A	#N/A	EPN_SPINE	EPN_SPINE	'0.98	0.0013
204081740083_R02C01	Hamburg	#N/A	#N/A	IlluminaHumanMethylationEPIC	3	M	26.79	spinal	#N/A	Anaplastic ependymoma III	#N/A	#N/A	#N/A	#N/A	#N/A	#N/A	EPN_SPINE	EPN_SPINE	'1	0.0016
204086170054_R07C01	Hamburg	#N/A	#N/A	IlluminaHumanMethylationEPIC	2	M	10.96	spinal	#N/A	Ependymoma II	#N/A	#N/A	#N/A	#N/A	#N/A	#N/A	EPN_SPINE	EPN_SPINE	'1	0.0015
204229180059_R07C01	Hamburg	#N/A	#N/A	IlluminaHumanMethylationEPIC	#N/A	M	41	#N/A	#N/A	Subependymoma	#N/A	#N/A	#N/A	#N/A	#N/A	#N/A	EPN_SPINE	EPN_SPINE	'0.49	0.00043
204229190128_R07C01	Hamburg	#N/A	#N/A	IlluminaHumanMethylationEPIC	2	M	13.23	spinal	#N/A	Ependymoma II	#N/A	#N/A	#N/A	#N/A	#N/A	#N/A	EPN_SPINE	EPN_SPINE	'1	0.00073
204229190153_R08C01	Hamburg	#N/A	#N/A	IlluminaHumanMethylationEPIC	2	M	38.07	spinal	#N/A	Ependymoma II	#N/A	#N/A	#N/A	#N/A	#N/A	#N/A	EPN_SPINE	EPN_SPINE	'1	0.0021
204234660050_R03C01	Hamburg	#N/A	#N/A	IlluminaHumanMethylationEPIC	#N/A	F	29	spinal	#N/A	Low grade glioma	#N/A	#N/A	#N/A	#N/A	#N/A	#N/A	EPN_SPINE	EPN_SPINE	'1	0.00081
[truncated: 25 more rows]
